# Supplementary material for: Investigation of N3C5 and B3C5 bilayers as anode materials for Li-ion batteries by first-principles calculations
Source: Sci Rep. 2024 May 16;14:11180. doi: 10.1038/s41598-024-61939-x (PMC11099112; doi:10.1038/s41598-024-61939-x)
Supplement: Supplementary file 1 — Supplementary Information. [file 41598_2024_61939_MOESM1_ESM.zip]

Archive with 14 entries (11 files):
- SupplementaryInformation/
- SupplementaryInformation/Li-intercalated_stages/
- SupplementaryInformation/Li-intercalated_stages/Li2(B3C5)2.cif
- SupplementaryInformation/Li-intercalated_stages/Li2(N3C5)2.cif
- SupplementaryInformation/Li-intercalated_stages/Li1(N3C5)2.cif
- SupplementaryInformation/Li-intercalated_stages/Li4(N3C5)2.cif
- SupplementaryInformation/Li-intercalated_stages/Li3(B3C5)2.cif
- SupplementaryInformation/Li-intercalated_stages/Li4(B3C5)2.cif
- SupplementaryInformation/Li-intercalated_stages/Li1(B3C5)2.cif
- SupplementaryInformation/Li-intercalated_stages/Li3(N3C5)2.cif
- SupplementaryInformation/Li-diffusion_stages/
- SupplementaryInformation/Li-diffusion_stages/Li1(B3C5)2-path1.xyz
- SupplementaryInformation/Li-diffusion_stages/Li1(B3C5)2-path3.xyz
- SupplementaryInformation/Li-diffusion_stages/Li1(B3C5)2-path2.xyz
