# Supplementary material for: Investigation of N3C5 and B3C5 bilayers as anode materials for Li-ion batteries by first-principles calculations
Source: Sci Rep. 2024 May 16;14:11180. doi: 10.1038/s41598-024-61939-x (PMC11099112; doi:10.1038/s41598-024-61939-x)
Supplement: Supplementary file 1 — Supplementary Information. [file 41598_2024_61939_MOESM1_ESM.zip › SupplementaryInformation/Li-intercalated_stages/Li2(B3C5)2.cif]

data_global
_cell_length_a 5.28686
_cell_length_b 5.24602
_cell_length_c 20.1087
_cell_angle_alpha 90
_cell_angle_beta 90
_cell_angle_gamma 120.257
_symmetry_space_group_name_H-M 'P -1'
loop_
_symmetry_equiv_pos_as_xyz
  'x,y,z'
loop_
_atom_site_label
_atom_site_fract_x
_atom_site_fract_y
_atom_site_fract_z
C -0.00464672 0.00834768 0.236661
C -0.00406858 0.490411 0.240815
C 0.514461 0.00835291 0.236659
C 0.502222 0.502989 0.25047
B 0.335189 0.168933 0.237388
B 0.335019 0.6668 0.243736
C 0.834069 0.166678 0.235741
B 0.833216 0.666798 0.243738
C -0.00464272 0.00835562 0.423341
C -0.0040647 0.490419 0.419182
C 0.514465 0.00836088 0.423343
C 0.502225 0.502997 0.40953
B 0.335194 0.168941 0.422613
B 0.335023 0.666808 0.416263
C 0.834073 0.166686 0.424261
B 0.83322 0.666806 0.41626
Li 0.660273 0.309135 0.33
Li 0.150355 0.30915 0.33
