# Supplementary material for: Investigation of N3C5 and B3C5 bilayers as anode materials for Li-ion batteries by first-principles calculations
Source: Sci Rep. 2024 May 16;14:11180. doi: 10.1038/s41598-024-61939-x (PMC11099112; doi:10.1038/s41598-024-61939-x)
Supplement: Supplementary file 1 — Supplementary Information. [file 41598_2024_61939_MOESM1_ESM.zip › SupplementaryInformation/Li-intercalated_stages/Li2(N3C5)2.cif]

data_global
_cell_length_a 4.81902
_cell_length_b 4.80083
_cell_length_c 20.1087
_cell_angle_alpha 90
_cell_angle_beta 90
_cell_angle_gamma 120.126
_symmetry_space_group_name_H-M 'P -1'
loop_
_symmetry_equiv_pos_as_xyz
  'x,y,z'
loop_
_atom_site_label
_atom_site_fract_x
_atom_site_fract_y
_atom_site_fract_z
C -0.00198658 -0.00485731 0.221974
C 0.00284172 0.504224 0.24243
C 0.498591 -0.00485637 0.221975
C 0.501936 0.502414 0.247602
N 0.32897 0.15649 0.224689
N 0.332537 0.663125 0.222702
C 0.832574 0.163697 0.230061
N 0.832041 0.663125 0.222702
C -0.00197839 -0.00483995 0.438021
C 0.00284662 0.504234 0.417574
C 0.498601 -0.00483904 0.438021
C 0.501929 0.5024 0.412405
N 0.328976 0.156504 0.43531
N 0.332535 0.663134 0.437296
C 0.832577 0.163702 0.429938
N 0.832052 0.663134 0.437296
Li 0.673961 0.34509 0.330002
Li 0.172579 0.345087 0.330002
