# Supplementary material for: Investigation of N3C5 and B3C5 bilayers as anode materials for Li-ion batteries by first-principles calculations
Source: Sci Rep. 2024 May 16;14:11180. doi: 10.1038/s41598-024-61939-x (PMC11099112; doi:10.1038/s41598-024-61939-x)
Supplement: Supplementary file 1 — Supplementary Information. [file 41598_2024_61939_MOESM1_ESM.zip › SupplementaryInformation/Li-intercalated_stages/Li1(N3C5)2.cif]

data_global
_cell_length_a 4.81444
_cell_length_b 4.8263
_cell_length_c 20.1087
_cell_angle_alpha 90
_cell_angle_beta 90
_cell_angle_gamma 120.081
_symmetry_space_group_name_H-M 'P -1'
loop_
_symmetry_equiv_pos_as_xyz
  'x,y,z'
loop_
_atom_site_label
_atom_site_fract_x
_atom_site_fract_y
_atom_site_fract_z
C -0.028791 -0.00172583 0.226542
C -0.028794 0.502305 0.226541
C 0.469236 -0.000696446 0.219948
C 0.46925 0.49931 0.246384
N 0.303415 0.163705 0.221883
N 0.303414 0.669085 0.221891
C 0.804268 0.16682 0.226423
N 0.804619 0.666997 0.226178
C -0.0287998 -0.00168968 0.433458
C -0.0288027 0.502342 0.433459
C 0.469226 -0.000660362 0.440053
C 0.469242 0.499347 0.413613
N 0.303407 0.163742 0.438117
N 0.303404 0.669121 0.438109
C 0.804259 0.166856 0.433578
N 0.804609 0.667032 0.433822
Li 1.14076 0.335078 0.33
