# Supplementary material for: Investigation of N3C5 and B3C5 bilayers as anode materials for Li-ion batteries by first-principles calculations
Source: Sci Rep. 2024 May 16;14:11180. doi: 10.1038/s41598-024-61939-x (PMC11099112; doi:10.1038/s41598-024-61939-x)
Supplement: Supplementary file 1 — Supplementary Information. [file 41598_2024_61939_MOESM1_ESM.zip › SupplementaryInformation/Li-intercalated_stages/Li4(N3C5)2.cif]

data_global
_cell_length_a 4.84959
_cell_length_b 4.84959
_cell_length_c 20.1087
_cell_angle_alpha 90
_cell_angle_beta 90
_cell_angle_gamma 120
_symmetry_space_group_name_H-M 'P -1'
loop_
_symmetry_equiv_pos_as_xyz
  'x,y,z'
loop_
_atom_site_label
_atom_site_fract_x
_atom_site_fract_y
_atom_site_fract_z
C 0.00249949 -0.00409072 0.236242
C 0.00249802 0.503541 0.236238
C 0.494866 -0.00408998 0.236241
C 0.499954 0.498453 0.243182
N 0.332948 0.16444 0.217584
N 0.332948 0.665461 0.217585
C 0.833289 0.165121 0.23425
N 0.833968 0.66546 0.217585
C 0.00249813 -0.00409054 0.42376
C 0.00249915 0.503543 0.423759
C 0.494867 -0.00409036 0.423761
C 0.499955 0.498455 0.416818
N 0.332948 0.16444 0.442415
N 0.332948 0.66546 0.442416
C 0.833288 0.16512 0.42575
N 0.833968 0.66546 0.442416
Li 0.665815 0.332595 0.33
Li 0.168237 0.332593 0.33
Li 0.166623 0.831787 0.330001
Li 0.665817 0.830174 0.33
