# Supplementary material for: Investigation of N3C5 and B3C5 bilayers as anode materials for Li-ion batteries by first-principles calculations
Source: Sci Rep. 2024 May 16;14:11180. doi: 10.1038/s41598-024-61939-x (PMC11099112; doi:10.1038/s41598-024-61939-x)
Supplement: Supplementary file 1 — Supplementary Information. [file 41598_2024_61939_MOESM1_ESM.zip › SupplementaryInformation/Li-intercalated_stages/Li3(B3C5)2.cif]

data_global
_cell_length_a 5.27313
_cell_length_b 5.29607
_cell_length_c 20.1087
_cell_angle_alpha 90
_cell_angle_beta 90
_cell_angle_gamma 119.856
_symmetry_space_group_name_H-M 'P -1'
loop_
_symmetry_equiv_pos_as_xyz
  'x,y,z'
loop_
_atom_site_label
_atom_site_fract_x
_atom_site_fract_y
_atom_site_fract_z
C -0.00684805 0.00357783 0.243846
C -0.00613154 0.486277 0.244568
C 0.511886 0.00358392 0.243845
C 0.498517 0.495573 0.239102
B 0.334289 0.167141 0.238576
B 0.336864 0.665462 0.240333
C 0.832784 0.164112 0.244376
B 0.830045 0.665458 0.240335
C -0.00684665 0.00358088 0.416154
C -0.00613011 0.48628 0.415428
C 0.511887 0.00358699 0.416155
C 0.498518 0.495576 0.420901
B 0.33429 0.167143 0.421426
B 0.336865 0.665465 0.419666
C 0.832785 0.164115 0.415622
B 0.830047 0.66546 0.419665
Li 0.660378 0.336316 0.33
Li 0.177414 0.336324 0.33
Li 0.167593 0.833715 0.33
