# Supplementary material for: Investigation of N3C5 and B3C5 bilayers as anode materials for Li-ion batteries by first-principles calculations
Source: Sci Rep. 2024 May 16;14:11180. doi: 10.1038/s41598-024-61939-x (PMC11099112; doi:10.1038/s41598-024-61939-x)
Supplement: Supplementary file 1 — Supplementary Information. [file 41598_2024_61939_MOESM1_ESM.zip › SupplementaryInformation/Li-intercalated_stages/Li4(B3C5)2.cif]

data_global
_cell_length_a 5.31031
_cell_length_b 5.31032
_cell_length_c 20.1087
_cell_angle_alpha 90
_cell_angle_beta 90
_cell_angle_gamma 119.999
_symmetry_space_group_name_H-M 'P -1'
loop_
_symmetry_equiv_pos_as_xyz
  'x,y,z'
loop_
_atom_site_label
_atom_site_fract_x
_atom_site_fract_y
_atom_site_fract_z
C -0.00542378 0.00383431 0.243344
C -0.00543279 0.487679 0.24334
C 0.510721 0.00383796 0.243344
C 0.499957 0.498456 0.242024
B 0.334816 0.16819 0.239788
B 0.334807 0.6636 0.239784
C 0.833286 0.165114 0.242928
B 0.830235 0.663599 0.239785
C -0.00542381 0.00383437 0.416659
C -0.00543281 0.487679 0.416663
C 0.510721 0.00383802 0.416659
C 0.499957 0.498456 0.417968
B 0.334817 0.16819 0.42021
B 0.334808 0.6636 0.420214
C 0.833286 0.165114 0.417076
B 0.830234 0.663599 0.420214
Li 0.664256 0.334171 0.33
Li 0.171393 0.334174 0.33
Li 0.166624 0.83178 0.33
Li 0.664229 0.826995 0.33
