# Supplementary material for: Investigation of N3C5 and B3C5 bilayers as anode materials for Li-ion batteries by first-principles calculations
Source: Sci Rep. 2024 May 16;14:11180. doi: 10.1038/s41598-024-61939-x (PMC11099112; doi:10.1038/s41598-024-61939-x)
Supplement: Supplementary file 1 — Supplementary Information. [file 41598_2024_61939_MOESM1_ESM.zip › SupplementaryInformation/Li-intercalated_stages/Li1(B3C5)2.cif]

data_global
_cell_length_a 5.1425
_cell_length_b 5.14243
_cell_length_c 20.1087
_cell_angle_alpha 90
_cell_angle_beta 90
_cell_angle_gamma 119.522
_symmetry_space_group_name_H-M 'P -1'
loop_
_symmetry_equiv_pos_as_xyz
  'x,y,z'
loop_
_atom_site_label
_atom_site_fract_x
_atom_site_fract_y
_atom_site_fract_z
C -0.0087508 0.0094692 0.245501
C -0.00846522 0.492787 0.242541
C 0.507934 0.00918356 0.242537
C 0.49553 0.505184 0.289148
B 0.328998 0.170835 0.256784
B 0.329746 0.670972 0.255541
C 0.830625 0.170092 0.238676
B 0.829881 0.67172 0.256789
C -0.00875178 0.00946793 0.414496
C -0.00846603 0.492785 0.417459
C 0.507933 0.00918204 0.417464
C 0.49553 0.505183 0.370853
B 0.328997 0.170833 0.403215
B 0.329745 0.67097 0.40446
C 0.830624 0.170091 0.421323
B 0.829881 0.671718 0.403211
Li 0.674778 0.337389 0.33
