# Supplementary material for: Investigation of N3C5 and B3C5 bilayers as anode materials for Li-ion batteries by first-principles calculations
Source: Sci Rep. 2024 May 16;14:11180. doi: 10.1038/s41598-024-61939-x (PMC11099112; doi:10.1038/s41598-024-61939-x)
Supplement: Supplementary file 1 — Supplementary Information. [file 41598_2024_61939_MOESM1_ESM.zip › SupplementaryInformation/Li-intercalated_stages/Li3(N3C5)2.cif]

data_global
_cell_length_a 4.83602
_cell_length_b 4.83602
_cell_length_c 20.1087
_cell_angle_alpha 90
_cell_angle_beta 90
_cell_angle_gamma 120
_symmetry_space_group_name_H-M 'P -1'
loop_
_symmetry_equiv_pos_as_xyz
  'x,y,z'
loop_
_atom_site_label
_atom_site_fract_x
_atom_site_fract_y
_atom_site_fract_z
C 0.00277842 -0.00436954 0.235459
C 0.00277703 0.504098 0.235455
C 0.494309 -0.00436861 0.235457
C 0.499954 0.498452 0.242955
N 0.33216 0.162865 0.218428
N 0.33216 0.666248 0.218429
C 0.833288 0.165121 0.234259
N 0.835544 0.666248 0.218429
C 0.00277729 -0.00436999 0.424543
C 0.00277783 0.5041 0.424542
C 0.49431 -0.00436949 0.424544
C 0.499955 0.498455 0.417044
N 0.33216 0.162865 0.441571
N 0.33216 0.666249 0.441572
C 0.833288 0.165122 0.42574
N 0.835543 0.666249 0.441572
Li 0.665386 0.333024 0.33
Li 0.169093 0.333021 0.33
Li 0.665389 0.829318 0.33
