# Supplementary material for: Investigation of N3C5 and B3C5 bilayers as anode materials for Li-ion batteries by first-principles calculations
Source: Sci Rep. 2024 May 16;14:11180. doi: 10.1038/s41598-024-61939-x (PMC11099112; doi:10.1038/s41598-024-61939-x)
Supplement: Supplementary file 1 — Supplementary Information. [file 41598_2024_61939_MOESM1_ESM.zip › SupplementaryInformation/Li-diffusion_stages/Li1(B3C5)2-path1.xyz]

   65

 C   -0.0558784929    0.0322614629    6.0244835932
 C   -2.6670275330    4.5548694928    6.0242531069
 C    5.1663960514    0.0322493090    6.0242531069
 C    2.5552451078    4.5548584380    6.0245420251
 C   -1.3054531265    2.1965771604    6.0241686864
 C   -3.9166165325    6.7191914271    6.0242014053
 C    3.9168047968    2.1965659916    6.0241772929
 C    1.3056718074    6.7191780403    6.0242563685
 C    2.6672437746    0.0322641601    6.0242014053
 C    0.0561027001    4.5548608591    6.0242563685
 C    7.8895243240    0.0322374498    6.0241686864
 C    5.2783661204    4.5548593813    6.0241772929
 C    1.3056322933    2.2612438751    6.6239023419
 C   -1.3055117293    6.7838674374    6.6237074480
 C    6.5279194530    2.2612338350    6.6237125235
 C    3.9167671787    6.7838621615    6.6239023419
 B    1.3057122670    0.7449956549    6.1400793545
 B   -1.3054553868    5.2676095489    6.1399152511
 B    6.5279763130    0.7449849221    6.1398706117
 B    3.9168434138    5.2676078729    6.1400872733
 B   -0.0074079966    3.0193240722    6.1399376462
 B   -2.6185757544    7.5419592758    6.1398293526
 B    5.2148566091    3.0193249913    6.1397989683
 B    2.6037251028    7.5419392651    6.1399376462
 C    3.9168299987    0.7536844744    5.9968564368
 C    1.3056822443    5.2762938936    5.9969976524
 C    9.1391022060    0.7536667694    5.9969167127
 C    6.5279507699    5.2762783143    5.9968564368
 B    2.6187903657    3.0192959524    6.1400872733
 B    0.0076395144    7.5419385423    6.1399152511
 B    7.8410631824    3.0193000039    6.1398706117
 B    5.2299218650    7.5419079669    6.1400793545
 C   -0.0561233249    0.0324028167    8.7879617706
 C   -2.6672622891    4.5550069463    8.7880184953
 C    5.1661596351    0.0323838870    8.7880184953
 C    2.5549983566    4.5550008998    8.7880238945
 C   -1.3057040341    2.1967203649    8.7880016743
 C   -3.9168193780    6.7193280836    8.7879703690
 C    3.9166009848    2.1967001941    8.7880306450
 C    1.3054193034    6.7193207608    8.7879937454
 C    2.6670240039    0.0323715012    8.7879703690
 C    0.0558528485    4.5550081737    8.7879937454
 C    7.8892748515    0.0323831399    8.7880016743
 C    5.2781479915    4.5549687864    8.7880306450
 C    1.3054295487    2.2613739566    8.1884578433
 C   -1.3056954856    6.7839735292    8.1882567660
 C    6.5277254568    2.2613458388    8.1882559817
 C    3.9165531525    6.7839727027    8.1884578433
 B    1.3054483576    0.7451287966    8.6722751540
 B   -1.3057217868    5.2677635208    8.6722240838
 B    6.5277040672    0.7451365206    8.6722464166
 B    3.9165739610    5.2677357241    8.6723285085
 B   -0.0076732038    3.0194839217    8.6723018704
 B   -2.6187885305    7.5420821221    8.6721951433
 B    5.2146387147    3.0194507927    8.6722635492
 B    2.6034540655    7.5420890166    8.6723018704
 C    3.9165846805    0.7538233796    8.8153745075
 C    1.3054184665    5.2764461859    8.8153747709
 C    9.1388405620    0.7538178297    8.8153473165
 C    6.5277078154    5.2764213135    8.8153745075
 B    2.6185449169    3.0194653798    8.6723285085
 B    0.0073729708    7.5420922655    8.6722240838
 B    7.8407957714    3.0194599764    8.6722464166
 B    5.2296746062    7.5420699483    8.6722751540
Li    2.6217204989    1.5014094432    7.4061450933
   65

 C   -0.0634661077    0.0435258949    5.9918287095
 C   -2.6790086658    4.5629136780    6.0367043074
 C    5.1670324400    0.0376169709    5.9591402738
 C    2.5442877448    4.5673936186    5.9620295511
 C   -1.3122942200    2.2104371841    6.0079484129
 C   -3.9266987921    6.7269692655    6.0440497534
 C    3.9132232141    2.2176784363    5.8176848999
 C    1.2965182115    6.7260846721    6.0516629537
 C    2.6516408099    0.0319555620    5.8578156122
 C    0.0435578550    4.5614081447    6.0040465308
 C    7.8842766492    0.0439732637    6.0448257117
 C    5.2683163499    4.5647252525    6.0406366206
 C    1.3084024784    2.2771353534    6.5902918809
 C   -1.3302269068    6.7950610074    6.6240380743
 C    6.4986272967    2.2864350250    6.6236107127
 C    3.9203473649    6.7849400170    6.6266199617
 B    1.2940028507    0.7575475687    6.0482801269
 B   -1.3107196860    5.2755985554    6.1426050748
 B    6.5166067773    0.7553877978    6.1364399209
 B    3.8964332783    5.2761032847    6.1351355265
 B   -0.0063840823    3.0239081016    6.1256353625
 B   -2.6248302479    7.5630272133    6.1068538410
 B    5.1958397556    3.0173453047    6.0806987445
 B    2.5938869808    7.5532415959    6.1551721871
 C    3.9229196767    0.7534934537    5.8106899070
 C    1.2930264642    5.2834366492    5.9800156192
 C    9.1336925687    0.7672520577    5.9893347337
 C    6.5162481089    5.2850871984    6.0144776003
 B    2.6101934833    3.0358834872    6.0135300073
 B   -0.0027005483    7.5573028436    6.1480666369
 B    7.8321149510    3.0199068139    6.1415384822
 B    5.2168047563    7.5602955185    6.1392240205
 C   -0.0636711989    0.0436445092    8.8205923954
 C   -2.6792045365    4.5630274678    8.7754322288
 C    5.1668373948    0.0377279092    8.8531270550
 C    2.5440847438    4.5675167948    8.8504200911
 C   -1.3125060579    2.2105566481    8.8043929552
 C   -3.9268729044    6.7270872784    8.7680647779
 C    3.9130549600    2.2177909131    8.9946160082
 C    1.2963165566    6.7262047546    8.7604829702
 C    2.6514601632    0.0320428906    8.9544401382
 C    0.0433492968    4.5615338060    8.8083092364
 C    7.8840722490    0.0440867780    8.7672931469
 C    5.2681251705    4.5648162255    8.7714714427
 C    1.3082296006    2.2772422707    8.2220558796
 C   -1.3303708774    6.7951727946    8.1880175798
 C    6.4984523844    2.2865014022    8.1884518535
 C    3.9201752807    6.7850391496    8.1856405383
 B    1.2937882958    0.7576680141    8.7640615448
 B   -1.3109470675    5.2757368939    8.6695541667
 B    6.5163696206    0.7555050642    8.6756932620
 B    3.8961918561    5.2762169576    8.6771649805
 B   -0.0066041484    3.0240364000    8.6867549411
 B   -2.6250133500    7.5631413188    8.7052975834
 B    5.1956437478    3.0174392895    8.7314461136
 B    2.5936624303    7.5533691531    8.6570262377
 C    3.9227234707    0.7536055026    9.0016099240
 C    1.2928086436    5.2835689839    8.8322676661
 C    9.1334675716    0.7673768929    8.8229581590
 C    6.5160368921    5.2852075517    8.7977027742
 B    2.6099849625    3.0360097430    8.7988257042
 B   -0.0029236692    7.5574490504    8.6640740129
 B    7.8318800880    3.0200338382    8.6706057541
 B    5.2165869797    7.5604464593    8.6730713010
Li    2.9171484403    1.3756642368    7.4061253412
   65

 C   -0.0643368802    0.0494394965    6.0281723287
 C   -2.6939413384    4.5587501953    6.0370336716
 C    5.1565242510    0.0447131023    5.9297011726
 C    2.5273781608    4.5790481896    5.8529304692
 C   -1.3195762878    2.2158951269    6.0271875460
 C   -3.9386943105    6.7277982311    6.0520572085
 C    3.9045452153    2.2226507193    5.6232405373
 C    1.2869617359    6.7340567449    6.0645735135
 C    2.6494812194    0.0423799373    5.8896110610
 C    0.0298886515    4.5668240225    5.9852477286
 C    7.8762620663    0.0513888082    6.0499421467
 C    5.2546666915    4.5653844346    5.9643131511
 C    1.3359837712    2.3033578337    6.5821495865
 C   -1.3384117442    6.7928023358    6.6259043450
 C    6.4523523029    2.2980527057    6.6238025564
 C    3.9049698453    6.7693045318    6.6257881084
 B    1.3041603830    0.7749656251    6.0914061189
 B   -1.3264895095    5.2716717736    6.1473390978
 B    6.5049133499    0.7606598026    6.1198906150
 B    3.8853334621    5.2743832919    6.0851058019
 B   -0.0038023495    3.0301348232    6.1262296116
 B   -2.6391839394    7.5671619481    6.1278981338
 B    5.1757145753    3.0147396719    5.9787447808
 B    2.5902931399    7.5595813657    6.1628237428
 C    3.9109112967    0.7550814615    5.7551284444
 C    1.2804093909    5.2935403341    5.9459255257
 C    9.1294607752    0.7718132319    6.0076093742
 C    6.5009947357    5.2822500987    5.9922366815
 B    2.5975158350    3.0434231680    5.8465614086
 B   -0.0140570333    7.5688638626    6.1590883507
 B    7.8110044964    3.0139576842    6.1504906468
 B    5.2053866332    7.5591522234    6.1527930705
 C   -0.0645340021    0.0495197005    8.7843432184
 C   -2.6941080033    4.5588566440    8.7749558479
 C    5.1563599390    0.0448081722    8.8825384109
 C    2.5272174934    4.5791630658    8.9594559529
 C   -1.3197777540    2.2159893175    8.7852003275
 C   -3.9388499723    6.7279063927    8.7599615776
 C    3.9044439517    2.2227562340    9.1890426041
 C    1.2867945848    6.7341565120    8.7477818375
 C    2.6493357835    0.0424473997    8.9226852695
 C    0.0297047601    4.5669373064    8.8269695032
 C    7.8760763144    0.0514717744    8.7621940158
 C    5.2545019565    4.5654800762    8.8477717470
 C    1.3358352766    2.3034211462    8.2303903086
 C   -1.3385321369    6.7929252293    8.1861268630
 C    6.4522121021    2.2981022550    8.1882887382
 C    3.9048013843    6.7693963766    8.1863400351
 B    1.3039626956    0.7750422165    8.7210952542
 B   -1.3266777891    5.2718056376    8.6646859521
 B    6.5047176967    0.7607650290    8.6921882537
 B    3.8851289360    5.2745049805    8.7271218314
 B   -0.0040052347    3.0302359302    8.6861984672
 B   -2.6393373849    7.5672729719    8.6842453030
 B    5.1755757001    3.0148343462    8.8333874180
 B    2.5900985201    7.5596843696    8.6493726751
 C    3.9107570096    0.7551778035    9.0571361945
 C    1.2802195763    5.2936462511    8.8664855568
 C    9.1292512134    0.7719144586    8.8048019634
 C    6.5008190826    5.2823627672    8.8197913934
 B    2.5973680533    3.0435343939    8.9658363134
 B   -0.0142361207    7.5689927508    8.6531059642
 B    7.8108084429    3.0140754562    8.6616685377
 B    5.2051705254    7.5592798889    8.6594318376
Li    3.1811461138    1.7629191776    7.4061650988
   65

 C   -0.0683735650    0.0406334467    6.0472565378
 C   -2.6956641497    4.5503990196    6.0217214521
 C    5.1491439615    0.0415661328    5.9300744428
 C    2.5200192595    4.5606066663    5.8119527855
 C   -1.3208878537    2.2042329555    6.0542159528
 C   -3.9430217473    6.7177768397    6.0356012392
 C    3.8923517109    2.2057120419    5.5481508224
 C    1.2882386886    6.7234126107    6.0590999901
 C    2.6435863616    0.0371412959    5.9120827278
 C    0.0311597589    4.5541443681    5.9939158545
 C    7.8722107367    0.0409734485    6.0548413804
 C    5.2559577380    4.5545356397    5.8933665696
 C    1.3532065668    2.2927471121    6.5830188699
 C   -1.3337437957    6.7845187743    6.6253807885
 C    6.4332171755    2.2986014580    6.6223264443
 C    3.9011499800    6.7428063109    6.6221781775
 B    1.3023754625    0.7531037407    6.1137999688
 B   -1.3325645106    5.2596260821    6.1530591416
 B    6.5003139936    0.7523151156    6.1219991925
 B    3.8888394692    5.2602227264    6.0458974476
 B   -0.0088541372    3.0214284402    6.1405294438
 B   -2.6503525997    7.5606783008    6.1414975239
 B    5.1807659072    3.0074622205    5.9006205739
 B    2.5950545282    7.5467694478    6.1649793026
 C    3.8992697379    0.7535659925    5.7678797041
 C    1.2791697263    5.2874569819    5.9383302023
 C    9.1247690713    0.7600286565    6.0226123911
 C    6.4989572332    5.2745428104    5.9580450458
 B    2.5735338658    3.0281902410    5.7413109877
 B   -0.0131552768    7.5639660657    6.1580276223
 B    7.8055534793    3.0120689355    6.1566987860
 B    5.2027858278    7.5460870517    6.1511437035
 C   -0.0685621637    0.0406919823    8.7651016068
 C   -2.6957943445    4.5505042113    8.7901094500
 C    5.1490162408    0.0416679988    8.8820177758
 C    2.5198749448    4.5607368902    9.0005156503
 C   -1.3210587724    2.2042898488    8.7579978857
 C   -3.9431493277    6.7178693178    8.7762434343
 C    3.8923175708    2.2057948149    9.2642956650
 C    1.2880765856    6.7234916026    8.7533096032
 C    2.6434959765    0.0372228150    8.9004277127
 C    0.0310052899    4.5542413401    8.8183507293
 C    7.8720539272    0.0410381581    8.7573961073
 C    5.2558447533    4.5546605815    8.9188261437
 C    1.3531098138    2.2927741935    8.2295749381
 C   -1.3338502830    6.7846647827    8.1866139951
 C    6.4330913080    2.2986422141    8.1897232119
 C    3.9009727572    6.7428561167    8.1898976728
 B    1.3022016200    0.7531639497    8.6988571482
 B   -1.3327221266    5.2597710539    8.6588220276
 B    6.5001472614    0.7524183255    8.6899978535
 B    3.8886848016    5.2603550665    8.7664474313
 B   -0.0089978424    3.0214961105    8.6718954972
 B   -2.6504751565    7.5607776955    8.6707150455
 B    5.1806914918    3.0075749828    8.9115549309
 B    2.5948915773    7.5468471923    8.6472325289
 C    3.8991564514    0.7537030153    9.0444857966
 C    1.2790005630    5.2875420648    8.8741789896
 C    9.1245824189    0.7600993543    8.7896997851
 C    6.4988334479    5.2746602608    8.8538193377
 B    2.5734564673    3.0282863791    9.0712099977
 B   -0.0133048648    7.5641028966    8.6541558970
 B    7.8054031289    3.0121902049    8.6553796918
 B    5.2025892345    7.5461761464    8.6609628942
Li    3.4192858306    2.3872437894    7.4062588310
   65

 C   -0.0702980751    0.0317612335    6.0390578597
 C   -2.6977370332    4.5430886213    6.0264395200
 C    5.1456544435    0.0331075470    5.9658106096
 C    2.5195729151    4.5352648763    5.8079351875
 C   -1.3207200280    2.1995215933    6.0490283858
 C   -3.9484976746    6.7066469887    6.0378922089
 C    3.8860319391    2.1848168373    5.6268515433
 C    1.2896008505    6.7107782422    6.0607959263
 C    2.6442649230    0.0225298715    5.9360701017
 C    0.0279634865    4.5499474011    5.9984240872
 C    7.8716204366    0.0330095528    6.0516289285
 C    5.2463516869    4.5332518017    5.8969510963
 C    1.3511775074    2.2853542528    6.5939230766
 C   -1.3351952014    6.7734465327    6.6271321042
 C    6.4438431156    2.2856006536    6.6206747083
 C    3.8985399380    6.7295882466    6.6222065891
 B    1.3023805269    0.7537325767    6.1211177927
 B   -1.3317307465    5.2557316362    6.1492636331
 B    6.5029813385    0.7462896430    6.1286219138
 B    3.8817506175    5.2468350506    6.0426743445
 B   -0.0038958552    3.0144276430    6.1437016112
 B   -2.6491740105    7.5482052736    6.1441810676
 B    5.1956727105    2.9876172472    5.9080270948
 B    2.5938878979    7.5405312753    6.1590282167
 C    3.8955571547    0.7421387831    5.8245552027
 C    1.2780668769    5.2736314000    5.9439171660
 C    9.1252727982    0.7553833347    6.0198712777
 C    6.4970260976    5.2649375153    5.9691257180
 B    2.5494801190    2.9875211454    5.7329702998
 B   -0.0108566016    7.5532198887    6.1656826105
 B    7.8085274521    3.0018331866    6.1523557030
 B    5.1959660904    7.5388686387    6.1431015590
 C   -0.0704575087    0.0318279278    8.7733178823
 C   -2.6978707487    4.5431851654    8.7854568107
 C    5.1455272663    0.0332036945    8.8462815902
 C    2.5194577408    4.5353829938    9.0046856367
 C   -1.3208770373    2.1996057835    8.7631841293
 C   -3.9486295265    6.7067479170    8.7738918169
 C    3.8860103839    2.1849138013    9.1854758000
 C    1.2894570034    6.7108600995    8.7516522644
 C    2.6441582111    0.0225902020    8.8764481643
 C    0.0278163304    4.5500521290    8.8140157861
 C    7.8714727138    0.0330869023    8.7605637529
 C    5.2462169428    4.5333335630    8.9149068068
 C    1.3511083410    2.2854370001    8.2187297013
 C   -1.3352758168    6.7735566111    8.1849151333
 C    6.4437491551    2.2856361232    8.1913718198
 C    3.8983432334    6.7296653028    8.1899374923
 B    1.3022264484    0.7537998124    8.6914955805
 B   -1.3318619094    5.2558477967    8.6628079980
 B    6.5028397251    0.7463756050    8.6834330456
 B    3.8815536882    5.2469512288    8.7695657093
 B   -0.0040436173    3.0145274557    8.6687455153
 B   -2.6492861843    7.5483213751    8.6679698893
 B    5.1956173117    2.9876940737    8.9040861685
 B    2.5937073826    7.5406246010    8.6532577381
 C    3.8954547881    0.7422393843    8.9877232494
 C    1.2779121480    5.2737282204    8.8686839031
 C    9.1251095692    0.7554737918    8.7924630238
 C    6.4968783921    5.2650402696    8.8426157624
 B    2.5494187869    2.9876451789    9.0795483970
 B   -0.0109888747    7.5533317363    8.6465128196
 B    7.8083841452    3.0019319577    8.6597191150
 B    5.1957568417    7.5389715583    8.6689865772
Li    3.5027653412    3.1249193705    7.4062241194
   65

 C   -0.0817608422    0.0168166833    6.0332533504
 C   -2.7033898464    4.5342620942    6.0425662188
 C    5.1385797530    0.0235888984    6.0159499444
 C    2.5271702536    4.5333470211    5.8177696286
 C   -1.3327355015    2.1834449719    6.0332298025
 C   -3.9529030270    6.6982675656    6.0444926459
 C    3.8844874085    2.1835307450    5.8037161002
 C    1.2836612516    6.7000397658    6.0247857415
 C    2.6375594925    0.0205103634    6.0107948385
 C    0.0304457407    4.5357469083    6.0163627504
 C    7.8619733677    0.0175753749    6.0298918713
 C    5.2424769033    4.5335237154    5.8702701440
 C    1.3194224135    2.2698539485    6.6146015352
 C   -1.3331274839    6.7681023822    6.6225390316
 C    6.4564974415    2.2690087450    6.6217591092
 C    3.8873177520    6.7206261819    6.6219496411
 B    1.2763535145    0.7406507520    6.1399140802
 B   -1.3336821861    5.2420828978    6.1628827519
 B    6.5042818197    0.7363537842    6.1372715638
 B    3.8825537388    5.2799676472    5.9475217726
 B   -0.0264041869    2.9959032161    6.1419986319
 B   -2.6548706573    7.5320152974    6.1619810130
 B    5.2099575846    2.9818256406    5.9353790493
 B    2.5843800851    7.5279740017    6.1405660972
 C    3.8874312281    0.7360347183    5.9328605944
 C    1.2753520518    5.2602465971    5.9424211287
 C    9.1130619763    0.7396187618    6.0029410134
 C    6.4956971367    5.2578828776    5.9759610300
 B    2.5554067163    2.9822771027    5.8971699556
 B   -0.0116646536    7.5326679194    6.1601655933
 B    7.8071928952    2.9914329383    6.1458867408
 B    5.1891683931    7.5280271564    6.1461363286
 C   -0.0819067430    0.0168816834    8.7793494736
 C   -2.7034951636    4.5343575468    8.7693771662
 C    5.1384483558    0.0236402227    8.7963636996
 C    2.5270615407    4.5334413108    8.9945322548
 C   -1.3328674848    2.1835153763    8.7793080818
 C   -3.9530053899    6.6983508333    8.7673976340
 C    3.8843817965    2.1836148365    9.0084476523
 C    1.2835311086    6.7001183476    8.7873414475
 C    2.6374361488    0.0205603740    8.8015671761
 C    0.0303101575    4.5358345867    8.7960154919
 C    7.8618386533    0.0176310627    8.7825473757
 C    5.2423732653    4.5336051630    8.9417722032
 C    1.3192790776    2.2698961834    8.1977322948
 C   -1.3332105826    6.7681861538    8.1893916379
 C    6.4564358107    2.2690189259    8.1905069139
 C    3.8872009971    6.7207389894    8.1902062981
 B    1.2761916972    0.7407155717    8.6725466481
 B   -1.3338039247    5.2421924964    8.6491614986
 B    6.5041414395    0.7364064519    8.6750654049
 B    3.8824253742    5.2800690848    8.8646145760
 B   -0.0265486719    2.9959794318    8.6704480092
 B   -2.6549722007    7.5321035680    8.6500720999
 B    5.2098680049    2.9819020967    8.8767923380
 B    2.5842453947    7.5280658771    8.6716589464
 C    3.8873022316    0.7361155802    8.8793841855
 C    1.2752244174    5.2603401555    8.8698489416
 C    9.1129069700    0.7396898101    8.8096656502
 C    6.4955770187    5.2579711384    8.8359075801
 B    2.5552685094    2.9823725179    8.9150953120
 B   -0.0118053043    7.5327624957    8.6519423900
 B    7.8070773058    2.9915198272    8.6663966573
 B    5.1890298440    7.5281371193    8.6661156943
Li    3.8388091302    3.6990334115    7.4061276212
   65

 C   -0.0617224520    0.0174993975    6.0503633730
 C   -2.6941202741    4.5339203987    6.0378639727
 C    5.1502867546    0.0227916644    6.0592691774
 C    2.5291791624    4.5336803429    5.6326651820
 C   -1.3136909345    2.1844567632    6.0407497413
 C   -3.9425684156    6.6987423445    6.0261831171
 C    3.8815910202    2.1755974271    5.8076431465
 C    1.2956664045    6.7008291419    5.9635144108
 C    2.6484140144    0.0105172533    6.0001187262
 C    0.0358580991    4.5397107814    5.9375112667
 C    7.8805397962    0.0163947497    6.0512015759
 C    5.2430227710    4.5379057740    5.8942697066
 C    1.3485142090    2.2881986432    6.5918686519
 C   -1.3289650338    6.7640290119    6.6273892156
 C    6.4703103775    2.2730418077    6.6222193522
 C    3.8950664649    6.6990332276    6.6205989936
 B    1.3024563616    0.7502855104    6.1450618438
 B   -1.3153944456    5.2383655226    6.1441799508
 B    6.5210469888    0.7370587696    6.1583904365
 B    3.8795332532    5.2675582050    5.9081848121
 B   -0.0018018955    3.0118381380    6.1222001258
 B   -2.6421575355    7.5253101643    6.1495456746
 B    5.1794545521    2.9991681320    6.0395179523
 B    2.5920970484    7.5195024003    6.1270509817
 C    3.8999360247    0.7313204982    5.9441809247
 C    1.2844593959    5.2634628571    5.8257762185
 C    9.1330728396    0.7409438396    6.0207341640
 C    6.5023760748    5.2554732667    5.9679490062
 B    2.5558079457    2.9755089244    5.7370005331
 B    0.0083380569    7.5208440271    6.1634959538
 B    7.8208752385    2.9915560496    6.1436292925
 B    5.1978860501    7.5225403003    6.1521947721
 C   -0.0619051234    0.0175685038    8.7619090410
 C   -2.6942695302    4.5340151942    8.7739797064
 C    5.1501094431    0.0228779357    8.7532426456
 C    2.5290660355    4.5338627034    9.1796054296
 C   -1.3138684015    2.1845415577    8.7715687978
 C   -3.9427165905    6.6988395428    8.7856591579
 C    3.8814696942    2.1756996280    9.0050241127
 C    1.2955306382    6.7009217648    8.8484425917
 C    2.6482670377    0.0105846715    8.8123725051
 C    0.0356946935    4.5398280065    8.8749585432
 C    7.8803763211    0.0164640132    8.7609652791
 C    5.2428585834    4.5380023048    8.9175869148
 C    1.3484204604    2.2882906764    8.2207979014
 C   -1.3290674771    6.7641365858    8.1846832211
 C    6.4701363185    2.2730526787    8.1900112397
 C    3.8949211408    6.6991314178    8.1913874303
 B    1.3022792534    0.7503553044    8.6674118596
 B   -1.3155436229    5.2384828102    8.6679512324
 B    6.5208475111    0.7371152014    8.6538983517
 B    3.8793725800    5.2677171014    8.9039152257
 B   -0.0019752897    3.0119366210    8.6903869534
 B   -2.6422934638    7.5254252705    8.6625366382
 B    5.1792985096    2.9992149616    8.7727770145
 B    2.5919391653    7.5196046317    8.6849790478
 C    3.8997646307    0.7314138014    8.8684644292
 C    1.2843099279    5.2635941910    8.9864329973
 C    9.1328870946    0.7410307289    8.7916012926
 C    6.5022116915    5.2555697634    8.8437958556
 B    2.5556879765    2.9756725111    9.0755467944
 B    0.0081680186    7.5209802110    8.6487037021
 B    7.8206774361    2.9916281082    8.6684990495
 B    5.1977027284    7.5226567826    8.6598418035
Li    3.1816011970    3.7286997875    7.4062306641
   65

 C   -0.0562751469    0.0135820466    6.0516157324
 C   -2.6814745562    4.5324569352    6.0406210407
 C    5.1603196328    0.0146441549    6.0603068827
 C    2.5517801630    4.5329240327    5.5556915537
 C   -1.3066672352    2.1825971026    6.0444836880
 C   -3.9352818749    6.6972998481    6.0259785865
 C    3.9051405993    2.1641336026    5.8125624920
 C    1.3042311394    6.6991407505    5.9362248201
 C    2.6543176635    0.0073252028    5.9913676861
 C    0.0467541059    4.5352374571    5.9152948430
 C    7.8890895444    0.0128339408    6.0533044847
 C    5.2633347945    4.5342386499    5.8910199460
 C    1.3559659540    2.2835826512    6.5777163517
 C   -1.3219639111    6.7586425469    6.6276589194
 C    6.4835442231    2.2694791807    6.6244169083
 C    3.9019952280    6.6840451400    6.6215759038
 B    1.3092665464    0.7473606296    6.1390274668
 B   -1.3030422231    5.2355540741    6.1417990547
 B    6.5276446390    0.7329664315    6.1630786241
 B    3.8886063156    5.2476162175    5.9035603908
 B    0.0062706973    3.0088975337    6.1149572206
 B   -2.6360899314    7.5233611376    6.1502739674
 B    5.1937810312    2.9965866912    6.0465778893
 B    2.5969786297    7.5139249277    6.1214235346
 C    3.9101145610    0.7252051069    5.9382845408
 C    1.2961739734    5.2602972799    5.7758336739
 C    9.1391877787    0.7384614019    6.0217985898
 C    6.5116269742    5.2526125796    5.9616827911
 B    2.6009646099    2.9747690724    5.7413534527
 B    0.0162506609    7.5124870817    6.1594926204
 B    7.8284408329    2.9914129451    6.1514999202
 B    5.2014038101    7.5162235211    6.1570645253
 C   -0.0564799062    0.0136480605    8.7607199683
 C   -2.6816317019    4.5325576673    8.7713066082
 C    5.1601322814    0.0147400825    8.7521383164
 C    2.5516528742    4.5331100272    9.2566876983
 C   -1.3068758307    2.1826803954    8.7678353206
 C   -3.9354274064    6.6973935447    8.7858454836
 C    3.9050007003    2.1642375642    8.9999580783
 C    1.3040824532    6.6992231506    8.8757798945
 C    2.6541611928    0.0073910405    8.8209104994
 C    0.0465765232    4.5353617541    8.8971819534
 C    7.8888990046    0.0129097658    8.7588276138
 C    5.2631950216    4.5343440177    8.9211220077
 C    1.3558258460    2.2836904847    8.2349902857
 C   -1.3220634170    6.7587280534    8.1843486685
 C    6.4833473514    2.2695371294    8.1876938010
 C    3.9018508112    6.6841166841    8.1904223732
 B    1.3090635290    0.7474383015    8.6734392917
 B   -1.3031961330    5.2356742265    8.6703221727
 B    6.5274260490    0.7330556608    8.6490937774
 B    3.8884502824    5.2477693273    8.9086395831
 B    0.0060706679    3.0090111242    8.6976355873
 B   -2.6362199689    7.5234642965    8.6616603390
 B    5.1936192332    2.9966703192    8.7657406358
 B    2.5968094313    7.5140138389    8.6905509439
 C    3.9099262091    0.7252985456    8.8742445398
 C    1.2960044831    5.2604306539    9.0365096425
 C    9.1389760651    0.7385465796    8.7905561634
 C    6.5114736435    5.2527228024    8.8502134639
 B    2.6008204975    2.9749274123    9.0712388633
 B    0.0160737684    7.5126168488    8.6526820780
 B    7.8282227686    2.9915028556    8.6606243646
 B    5.2012114017    7.5163289952    8.6549888080
Li    2.4868474630    4.0248853919    7.4062327865
   65

 C   -0.0461792404    0.0110039440    6.0260634918
 C   -2.6704342534    4.5318033097    6.0526650424
 C    5.1692465327    0.0088159808    6.0650225528
 C    2.5712291117    4.5313909247    5.6268101941
 C   -1.2942524542    2.1809958979    6.0273681671
 C   -3.9269924102    6.6945853176    6.0378042122
 C    3.9231485549    2.1600584591    5.8527149966
 C    1.3113103970    6.7040971456    5.9340722569
 C    2.6647197492    0.0036591980    5.9850027581
 C    0.0565730017    4.5344791036    5.8940904789
 C    7.8994295864    0.0116231337    6.0493982420
 C    5.2750429139    4.5290363030    5.9660576124
 C    1.3573269129    2.2652379101    6.5789090022
 C   -1.3148455312    6.7513764291    6.6263438393
 C    6.5092284614    2.2584180255    6.6253626405
 C    3.9103868318    6.7009739926    6.6233349775
 B    1.3172597179    0.7419918116    6.1254798617
 B   -1.2933562861    5.2373103804    6.1284835547
 B    6.5360121688    0.7242110570    6.1620837244
 B    3.8926283137    5.2360027891    5.9808019416
 B    0.0175777429    3.0032493276    6.0923333090
 B   -2.6254441398    7.5224111223    6.1466442913
 B    5.2036241469    2.9882756873    6.0861052128
 B    2.6059836166    7.5145150320    6.1205074262
 C    3.9187351290    0.7231967313    5.9458711323
 C    1.3038429032    5.2703713284    5.7588774713
 C    9.1502518687    0.7367822838    6.0067583922
 C    6.5192084106    5.2501884219    5.9937930193
 B    2.6297723117    2.9892333863    5.8458827453
 B    0.0203203112    7.5104976585    6.1598956436
 B    7.8441388190    2.9891957794    6.1518812952
 B    5.2100157040    7.5196480498    6.1497953328
 C   -0.0463917649    0.0110772997    8.7864685433
 C   -2.6706159503    4.5319080018    8.7593982649
 C    5.1690569975    0.0089173427    8.7473247257
 C    2.5710567135    4.5315404812    9.1855236897
 C   -1.2944672021    2.1810889906    8.7850481090
 C   -3.9271604980    6.6946847264    8.7741716850
 C    3.9229943769    2.1601687223    8.9596376422
 C    1.3111319324    6.7042032168    8.8780781800
 C    2.6645525193    0.0037276670    8.8272434783
 C    0.0563750238    4.5346091596    8.9181296536
 C    7.8992345036    0.0117052341    8.7626890858
 C    5.2748592590    4.5291298139    8.8460192998
 C    1.3571632040    2.2653167524    8.2337295089
 C   -1.3149799184    6.7514821809    8.1856925400
 C    6.5090592192    2.2584829006    8.1867335788
 C    3.9102234139    6.7010552924    8.1887622113
 B    1.3170383768    0.7420585562    8.6870336257
 B   -1.2935627131    5.2374402526    8.6836160614
 B    6.5357906880    0.7243086313    8.6500408557
 B    3.8924247648    5.2361211388    8.8314069889
 B    0.0173583507    3.0033596077    8.7201291600
 B   -2.6256114206    7.5225104435    8.6654123807
 B    5.2034454114    2.9883624283    8.7260495665
 B    2.6057845906    7.5146131126    8.6915919985
 C    3.9185440757    0.7232979339    8.8665037347
 C    1.3036407673    5.2704956165    9.0533397782
 C    9.1500282513    0.7368767918    8.8056577357
 C    6.5190180710    5.2502944634    8.8182558222
 B    2.6296039680    2.9893629137    8.9666382286
 B    0.0201188012    7.5106289438    8.6522669217
 B    7.8439191373    2.9892974566    8.6603015823
 B    5.2098020205    7.5197652090    8.6623998139
Li    1.8174633182    4.1273528962    7.4061799694
   65

 C   -0.0486388942    0.0178702179    6.0091982722
 C   -2.6662491636    4.5441819909    6.0438059573
 C    5.1685210783    0.0214788300    6.0508603269
 C    2.5732931868    4.5412906294    5.8227710091
 C   -1.3023378402    2.1834660191    5.9927361082
 C   -3.9153859214    6.7059832979    6.0369500582
 C    3.9238183361    2.1804252803    5.9678937491
 C    1.3104166850    6.7184901880    5.9542326261
 C    2.6678452178    0.0169982243    6.0055019575
 C    0.0477064770    4.5425516088    5.8587786997
 C    7.8963585264    0.0216545691    6.0456925645
 C    5.2829811029    4.5432110184    6.0379897581
 C    1.3184258649    2.2573502925    6.5875324968
 C   -1.3066800020    6.7569165582    6.6250737476
 C    6.5306088329    2.2617033908    6.6266319530
 C    3.9226331199    6.7488836486    6.6245652846
 B    1.3095673704    0.7422082502    6.1247462890
 B   -1.2916827351    5.2527189448    6.1033067357
 B    6.5331580088    0.7321107198    6.1548769983
 B    3.9066494790    5.2525628848    6.0854200934
 B   -0.0034729983    3.0029483180    6.0416659046
 B   -2.6139833346    7.5319875574    6.1435579262
 B    5.2124642169    3.0007449325    6.1364353703
 B    2.6058540173    7.5271905342    6.1330668429
 C    3.9179278399    0.7393637501    5.9849361114
 C    1.3092517787    5.2824465603    5.8155040940
 C    9.1466318275    0.7413201396    5.9924385841
 C    6.5297321366    5.2638610926    6.0125715363
 B    2.6262261624    3.0025298152    6.0106369909
 B    0.0151202518    7.5255756651    6.1418015147
 B    7.8492571696    3.0018807438    6.1411633503
 B    5.2261299075    7.5326914842    6.1433497811
 C   -0.0488604611    0.0179767413    8.8033613641
 C   -2.6664604968    4.5443037806    8.7683146857
 C    5.1683205536    0.0215862041    8.7612177309
 C    2.5730828278    4.5414102116    8.9896779780
 C   -1.3025642859    2.1835873005    8.8195154021
 C   -3.9155787849    6.7060964230    8.7751751615
 C    3.9236497522    2.1805313730    8.8443721713
 C    1.3102044180    6.7186041192    8.8579842300
 C    2.6676619336    0.0170771223    8.8068406666
 C    0.0474791441    4.5426837493    8.9535010123
 C    7.8961463874    0.0217655968    8.7664071941
 C    5.2827728491    4.5433063304    8.7740995954
 C    1.3182588357    2.2574366446    8.2249421544
 C   -1.3068479593    6.7570203562    8.1869725025
 C    6.5304325683    2.2617953571    8.1854416906
 C    3.9224415524    6.7489798390    8.1876644313
 B    1.3093340739    0.7422996884    8.6877598512
 B   -1.2919276191    5.2528559671    8.7088355781
 B    6.5329180978    0.7322304745    8.6571708487
 B    3.9063958123    5.2526731822    8.7268397669
 B   -0.0037065430    3.0030783353    8.7706704255
 B   -2.6141776239    7.5320894198    8.6685994512
 B    5.2122665872    3.0008466090    8.6757059836
 B    2.6056183580    7.5273114668    8.6791717355
 C    3.9177276761    0.7394714393    8.8272537059
 C    1.3090129835    5.2825744394    8.9968140300
 C    9.1463908987    0.7414465951    8.8198668073
 C    6.5295052007    5.2639798814    8.7995910873
 B    2.6260330886    3.0026525851    8.8018379264
 B    0.0148908633    7.5257005877    8.6702872061
 B    7.8490152273    3.0020161320    8.6709741145
 B    5.2258888178    7.5328319503    8.6689493679
Li    1.3467277555    4.0967697055    7.4061923588
   65

 C   -0.0558784929    0.0322614629    6.0244835932
 C   -2.6670275330    4.5548694928    6.0242531069
 C    5.1663960514    0.0322493090    6.0242531069
 C    2.5552451078    4.5548584380    6.0245420251
 C   -1.3054531265    2.1965771604    6.0241686864
 C   -3.9166165325    6.7191914271    6.0242014053
 C    3.9168047968    2.1965659916    6.0241772929
 C    1.3056718074    6.7191780403    6.0242563685
 C    2.6672437746    0.0322641601    6.0242014053
 C    0.0561027001    4.5548608591    6.0242563685
 C    7.8895243240    0.0322374498    6.0241686864
 C    5.2783661204    4.5548593813    6.0241772929
 C    1.3056322933    2.2612438751    6.6239023419
 C   -1.3055117293    6.7838674374    6.6237074480
 C    6.5279194530    2.2612338350    6.6237125235
 C    3.9167671787    6.7838621615    6.6239023419
 B    1.3057122670    0.7449956549    6.1400793545
 B   -1.3054553868    5.2676095489    6.1399152511
 B    6.5279763130    0.7449849221    6.1398706117
 B    3.9168434138    5.2676078729    6.1400872733
 B   -0.0074079966    3.0193240722    6.1399376462
 B   -2.6185757544    7.5419592758    6.1398293526
 B    5.2148566091    3.0193249913    6.1397989683
 B    2.6037251028    7.5419392651    6.1399376462
 C    3.9168299987    0.7536844744    5.9968564368
 C    1.3056822443    5.2762938936    5.9969976524
 C    9.1391022060    0.7536667694    5.9969167127
 C    6.5279507699    5.2762783143    5.9968564368
 B    2.6187903657    3.0192959524    6.1400872733
 B    0.0076395144    7.5419385423    6.1399152511
 B    7.8410631824    3.0193000039    6.1398706117
 B    5.2299218650    7.5419079669    6.1400793545
 C   -0.0561233249    0.0324028167    8.7879617706
 C   -2.6672622891    4.5550069463    8.7880184953
 C    5.1661596351    0.0323838870    8.7880184953
 C    2.5549983566    4.5550008998    8.7880238945
 C   -1.3057040341    2.1967203649    8.7880016743
 C   -3.9168193780    6.7193280836    8.7879703690
 C    3.9166009848    2.1967001941    8.7880306450
 C    1.3054193034    6.7193207608    8.7879937454
 C    2.6670240039    0.0323715012    8.7879703690
 C    0.0558528485    4.5550081737    8.7879937454
 C    7.8892748515    0.0323831399    8.7880016743
 C    5.2781479915    4.5549687864    8.7880306450
 C    1.3054295487    2.2613739566    8.1884578433
 C   -1.3056954856    6.7839735292    8.1882567660
 C    6.5277254568    2.2613458388    8.1882559817
 C    3.9165531525    6.7839727027    8.1884578433
 B    1.3054483576    0.7451287966    8.6722751540
 B   -1.3057217868    5.2677635208    8.6722240838
 B    6.5277040672    0.7451365206    8.6722464166
 B    3.9165739610    5.2677357241    8.6723285085
 B   -0.0076732038    3.0194839217    8.6723018704
 B   -2.6187885305    7.5420821221    8.6721951433
 B    5.2146387147    3.0194507927    8.6722635492
 B    2.6034540655    7.5420890166    8.6723018704
 C    3.9165846805    0.7538233796    8.8153745075
 C    1.3054184665    5.2764461859    8.8153747709
 C    9.1388405620    0.7538178297    8.8153473165
 C    6.5277078154    5.2764213135    8.8153745075
 B    2.6185449169    3.0194653798    8.6723285085
 B    0.0073729708    7.5420922655    8.6722240838
 B    7.8407957714    3.0194599764    8.6722464166
 B    5.2296746062    7.5420699483    8.6722751540
Li    1.3055513037    3.7810546342    7.4061836619
