# Supplementary material for: Investigation of N3C5 and B3C5 bilayers as anode materials for Li-ion batteries by first-principles calculations
Source: Sci Rep. 2024 May 16;14:11180. doi: 10.1038/s41598-024-61939-x (PMC11099112; doi:10.1038/s41598-024-61939-x)
Supplement: Supplementary file 1 — Supplementary Information. [file 41598_2024_61939_MOESM1_ESM.zip › SupplementaryInformation/Li-diffusion_stages/Li1(B3C5)2-path3.xyz]

   65

 C   -0.0633824253    0.0389618190    5.9847221500
 C   -2.6715004209    4.5574533437    6.0413706537
 C    5.1682252902    0.0311921511    5.8254018785
 C    2.5456897862    4.5580049330    5.9847303512
 C   -1.3092588439    2.2070390876    6.0290394872
 C   -3.9214498084    6.7220295038    6.0208956831
 C    3.9152496289    2.2152869262    5.7048907626
 C    1.2918552449    6.7213026331    6.0619364040
 C    2.6502496043    0.0242486878    5.7048867836
 C    0.0451383655    4.5529251049    6.0290464172
 C    7.8807792760    0.0431418527    6.0619253868
 C    5.2735023349    4.5576318851    6.0208944971
 C    1.3346184026    2.2445178029    6.5882979388
 C   -1.3396433689    6.8130798476    6.6219451599
 C    6.4855530361    2.2761971261    6.6219741167
 C    3.9216473720    6.7810378980    6.6215594379
 B    1.3106917043    0.7465501894    5.9889890311
 B   -1.3071454088    5.2823838153    6.1570303329
 B    6.4995357432    0.7496479263    6.0978092363
 B    3.9042660019    5.2667271596    6.1426609632
 B    0.0089484479    3.0099036376    6.1465706431
 B   -2.6194721641    7.5701341052    6.0361288166
 B    5.1899877089    3.0060346467    6.0361143153
 B    2.5928207757    7.5482276301    6.1717900832
 C    3.9237312873    0.7497027322    5.6501479595
 C    1.2960364584    5.2772425536    5.9988021697
 C    9.1334579664    0.7615473717    5.9987859322
 C    6.5215150101    5.2799999547    6.0011912610
 B    2.6199394599    3.0142360867    5.9889937085
 B   -0.0106320105    7.5642254328    6.0978243464
 B    7.8274224253    3.0134032072    6.1570196468
 B    5.2243848425    7.5532333676    6.1426568601
 C   -0.0635131264    0.0389889865    8.8274508431
 C   -2.6716290826    4.5575212911    8.7706267845
 C    5.1680806375    0.0312726410    8.9868340922
 C    2.5455962166    4.5580978449    8.8274685809
 C   -1.3094069608    2.2070951793    8.7834238231
 C   -3.9215795250    6.7221065378    8.7911005673
 C    3.9151647518    2.2153547340    9.1074793042
 C    1.2917598736    6.7213773734    8.7503381025
 C    2.6501431842    0.0242825279    9.1074819100
 C    0.0450116870    4.5530173339    8.7834411500
 C    7.8806614130    0.0431805178    8.7503224555
 C    5.2733660810    4.5576968789    8.7910998815
 C    1.3345018411    2.2445843693    8.2242821976
 C   -1.3397063312    6.8131666147    8.1902149466
 C    6.4854393231    2.2762025860    8.1901661923
 C    3.9215101052    6.7811096202    8.1902762818
 B    1.3105593960    0.7465887957    8.8234026215
 B   -1.3072706946    5.2824891475    8.6551908081
 B    6.4993943295    0.7497015843    8.7144365626
 B    3.9041173661    5.2668138789    8.6692739598
 B    0.0088030896    3.0099831210    8.6660090068
 B   -2.6195799766    7.5702091681    8.7760465348
 B    5.1898629558    3.0060803889    8.7760521631
 B    2.5926991285    7.5482899754    8.6403161977
 C    3.9236070108    0.7497693728    9.1624764755
 C    1.2959194161    5.2773235039    8.8135581226
 C    9.1333247318    0.7615998092    8.8135452524
 C    6.5213766119    5.2800738746    8.8108184054
 B    2.6198366802    3.0143248108    8.8234070507
 B   -0.0107522379    7.5643119179    8.7144361801
 B    7.8272619188    3.0134499739    8.6551839403
 B    5.2242298764    7.5533073295    8.6692669476
Li    2.6217204989    1.5014094432    7.4061450933
   65

 C   -0.0415730066    0.0402982947    6.0038511997
 C   -2.6503893735    4.5572738608    6.0455990268
 C    5.1896815716    0.0309366625    5.8057435346
 C    2.5663055577    4.5575684906    5.9821747446
 C   -1.2885219077    2.2074253894    6.0454227364
 C   -3.9000555397    6.7227196566    6.0283409017
 C    3.9367785134    2.2156235137    5.6838696248
 C    1.3120330380    6.7210594496    6.0553234367
 C    2.6707304667    0.0242526510    5.6960916650
 C    0.0658154385    4.5523197422    6.0375496672
 C    7.9012587805    0.0437721289    6.0642231301
 C    5.2946401855    4.5583544068    6.0127196477
 C    1.3633686473    2.2442987700    6.5898613150
 C   -1.3154149598    6.8157799913    6.6219328901
 C    6.5014097183    2.2725253972    6.6205695451
 C    3.9384496805    6.7791933471    6.6223275927
 B    1.3354876917    0.7471577910    5.9956355816
 B   -1.2870969897    5.2836981285    6.1619497364
 B    6.5181367683    0.7504837627    6.0912682122
 B    3.9250568154    5.2661064485    6.1385387844
 B    0.0322520272    3.0091521784    6.1569735803
 B   -2.5974783640    7.5720876872    6.0354065136
 B    5.2098672597    3.0066119694    6.0238441272
 B    2.6113698045    7.5487588218    6.1692730274
 C    3.9442813008    0.7497414754    5.6284160297
 C    1.3166163117    5.2769717071    5.9986750232
 C    9.1539541768    0.7620731198    6.0108852185
 C    6.5425383169    5.2802799406    6.0020062496
 B    2.6438087007    3.0131046698    5.9838706302
 B    0.0103028870    7.5661562100    6.0887447247
 B    7.8445468366    3.0136645933    6.1634792871
 B    5.2447108402    7.5528947656    6.1524996943
 C   -0.0417462639    0.0403781876    8.8088336806
 C   -2.6504998309    4.5573910995    8.7663098184
 C    5.1895582208    0.0310194575    9.0065437935
 C    2.5662055972    4.5576893206    8.8299918283
 C   -1.2886808058    2.2075230233    8.7668648474
 C   -3.9001754801    6.7228392711    8.7837105829
 C    3.9367047509    2.2157163545    9.1284434708
 C    1.3119158555    6.7211632080    8.7567482011
 C    2.6706421287    0.0243089694    9.1162762798
 C    0.0656862263    4.5524372617    8.7745632354
 C    7.9011164211    0.0438516102    8.7481986527
 C    5.2945274044    4.5584673240    8.7995068434
 C    1.3632491406    2.2443513590    8.2227139047
 C   -1.3154856284    6.8159339539    8.1900753630
 C    6.5012754392    2.2725468815    8.1915366252
 C    3.9383351784    6.7793243718    8.1897033908
 B    1.3353331725    0.7472361704    8.8169268612
 B   -1.2872199257    5.2838545844    8.6500470531
 B    6.5179814585    0.7505698320    8.7209833949
 B    3.9249231964    5.2662524569    8.6735780848
 B    0.0321012979    3.0092524980    8.6553545898
 B   -2.5975811516    7.5722031626    8.7767313355
 B    5.2097627962    3.0067171666    8.7884005095
 B    2.6112389861    7.5488786834    8.6429463666
 C    3.9441776161    0.7498306580    9.1840103395
 C    1.3164873716    5.2770806153    8.8134679594
 C    9.1537820623    0.7621853144    8.8016649289
 C    6.5424234419    5.2803998680    8.8100583619
 B    2.6437001046    3.0132173582    8.8285100586
 B    0.0101775623    7.5662937023    8.7233766339
 B    7.8443785501    3.0137642550    8.6485984408
 B    5.2445477967    7.5530457207    8.6596915768
Li    3.1584541347    1.2183596786    7.4061967087
   65

 C   -0.0401612059    0.0416601487    6.0430044942
 C   -2.6552823817    4.5549666386    6.0528290432
 C    5.1857543617    0.0310561000    5.7692187947
 C    2.5633272057    4.5581934135    5.9925015980
 C   -1.2901348449    2.2078489434    6.0676635898
 C   -3.9027659145    6.7214793854    6.0508409013
 C    3.9337577034    2.2175091820    5.6398038635
 C    1.3072451181    6.7229437169    6.0426244294
 C    2.6684217693    0.0221347781    5.6982028136
 C    0.0630299558    4.5521314240    6.0510399994
 C    7.8979421940    0.0463112894    6.0478886865
 C    5.2901709589    4.5567222390    6.0208089350
 C    1.3748120434    2.2468907219    6.5984803077
 C   -1.3097150505    6.8151403235    6.6207598588
 C    6.4897067896    2.2666225274    6.6160869768
 C    3.9238783373    6.7830072407    6.6207800860
 B    1.3433003265    0.7468954977    6.0248971124
 B   -1.2935881105    5.2843845739    6.1675916102
 B    6.5115359968    0.7506230121    6.0686898107
 B    3.9231256608    5.2670872525    6.1471334767
 B    0.0330239347    3.0092764102    6.1729181193
 B   -2.5985011033    7.5708687518    6.0423155179
 B    5.2041766442    3.0025542998    6.0047182026
 B    2.6059060592    7.5519772288    6.1552794324
 C    3.9381429317    0.7481782259    5.5910971190
 C    1.3130965959    5.2791689630    6.0026671472
 C    9.1517626393    0.7621688440    6.0250826154
 C    6.5370483451    5.2779401571    6.0141049025
 B    2.6468182958    3.0113573048    5.9745067158
 B    0.0054834589    7.5703776200    6.0748080778
 B    7.8338084820    3.0102119189    6.1728942774
 B    5.2419114212    7.5509379266    6.1727569806
 C   -0.0403374656    0.0417509656    8.7691231377
 C   -2.6554527757    4.5550738997    8.7592775514
 C    5.1855769075    0.0311216382    9.0429185574
 C    2.5631350881    4.5582821455    8.8201459103
 C   -1.2903009016    2.2079509594    8.7445132110
 C   -3.9029049018    6.7215622194    8.7612958301
 C    3.9336085227    2.2175553196    9.1726503935
 C    1.3070607653    6.7230341382    8.7694308800
 C    2.6682565794    0.0221725871    9.1140840574
 C    0.0628519098    4.5522333699    8.7609302566
 C    7.8977721160    0.0463967811    8.7641565734
 C    5.2900238418    4.5567993851    8.7917475704
 C    1.3746909602    2.2469758376    8.2138216846
 C   -1.3098688957    6.8152515069    8.1912120041
 C    6.4895353997    2.2667071056    8.1961346162
 C    3.9237324046    6.7830211251    8.1915872088
 B    1.3431346147    0.7469739150    8.7873661521
 B   -1.2937825410    5.2844988388    8.6443545761
 B    6.5113315945    0.7507075767    8.7434357823
 B    3.9229248660    5.2671463380    8.6654874169
 B    0.0328603369    3.0093727881    8.6391948531
 B   -2.5986496364    7.5709614081    8.7697851011
 B    5.2040067731    3.0026096923    8.8076829160
 B    2.6057209698    7.5520592125    8.6568708582
 C    3.9379795038    0.7482161687    9.2212963517
 C    1.3128922898    5.2792698721    8.8096186474
 C    9.1515819198    0.7622675831    8.7870667458
 C    6.5368915867    5.2780383932    8.7982211271
 B    2.6466420771    3.0114265650    8.8380112906
 B    0.0052847331    7.5704826130    8.7371888576
 B    7.8336219909    3.0103276697    8.6393183392
 B    5.2417347678    7.5510343381    8.6395016113
Li    3.2983620356    1.2265204336    7.4062067457
   65

 C   -0.0434257965    0.0447763834    6.0499406589
 C   -2.6590380068    4.5549163356    6.0540473736
 C    5.1804619207    0.0318098928    5.7482461169
 C    2.5590316866    4.5563630289    6.0029096536
 C   -1.2951780500    2.2088585354    6.0644779891
 C   -3.9063780190    6.7225274823    6.0519649751
 C    3.9287883576    2.2200027325    5.6157840535
 C    1.3031602447    6.7232971352    6.0416551288
 C    2.6651475995    0.0246194442    5.6982532448
 C    0.0593123608    4.5521067140    6.0503354964
 C    7.8921581428    0.0476251411    6.0482128938
 C    5.2860559225    4.5565481013    6.0219046154
 C    1.3754310573    2.2482796837    6.6062067920
 C   -1.3085865773    6.8183959219    6.6193314174
 C    6.4822294117    2.2631638953    6.6148898145
 C    3.9189251030    6.7854085441    6.6200922863
 B    1.3443570637    0.7486208575    6.0348306081
 B   -1.2985002022    5.2848536717    6.1680730687
 B    6.5046680645    0.7525962314    6.0587387884
 B    3.9194418475    5.2664294678    6.1535090244
 B    0.0288652115    3.0084736322    6.1711789803
 B   -2.6023328801    7.5717349299    6.0428112919
 B    5.1982957787    3.0013414716    5.9954024312
 B    2.6008602116    7.5533531647    6.1584126107
 C    3.9311628947    0.7479396827    5.5603326230
 C    1.3091806245    5.2785849379    6.0050747338
 C    9.1467019767    0.7635142002    6.0256244352
 C    6.5331084875    5.2781220314    6.0156103658
 B    2.6472475091    3.0060435434    5.9800123593
 B   -0.0002277454    7.5710874705    6.0657053478
 B    7.8271704778    3.0102537781    6.1722091889
 B    5.2389385019    7.5526725306    6.1740998754
 C   -0.0436040467    0.0448261136    8.7620226952
 C   -2.6592166932    4.5549991844    8.7581773466
 C    5.1802997018    0.0318787411    9.0640325291
 C    2.5588001843    4.5564629755    8.8099783990
 C   -1.2953738047    2.2089257384    8.7477224975
 C   -3.9065142122    6.7225940982    8.7601402555
 C    3.9286173701    2.2200437722    9.1963886549
 C    1.3029462887    6.7233874246    8.7705223502
 C    2.6649756977    0.0246836080    9.1137458186
 C    0.0590891914    4.5522156441    8.7619215867
 C    7.8919764429    0.0476688663    8.7636794204
 C    5.2858973498    4.5566123098    8.7907246948
 C    1.3752275162    2.2484289627    8.2060947366
 C   -1.3087143518    6.8184948938    8.1926829324
 C    6.4820634625    2.2632244907    8.1973122516
 C    3.9187529968    6.7853569829    8.1922835055
 B    1.3441437745    0.7487038159    8.7772849086
 B   -1.2987234579    5.2849758424    8.6439978157
 B    6.5044768403    0.7526588199    8.7534443708
 B    3.9192120146    5.2664591989    8.6592794553
 B    0.0286344228    3.0085870036    8.6411361673
 B   -2.6025028709    7.5718058291    8.7692240622
 B    5.1981336162    3.0013978133    8.8169023505
 B    2.6006555808    7.5533769010    8.6536940611
 C    3.9309688850    0.7479973142    9.2517935889
 C    1.3089334936    5.2786915335    8.8074407982
 C    9.1465095298    0.7635595153    8.7863869492
 C    6.5329401646    5.2782061473    8.7967896519
 B    2.6470200805    3.0061318742    8.8324145320
 B   -0.0004379947    7.5711918795    8.7464385708
 B    7.8269688855    3.0103460251    8.6400442810
 B    5.2387510120    7.5527110146    8.6380070873
Li    3.4998361168    1.1955035979    7.4060474233
   65

 C   -0.0467554025    0.0464836158    6.0510928858
 C   -2.6617422960    4.5545480324    6.0518943075
 C    5.1765348271    0.0322307503    5.7349466342
 C    2.5561495914    4.5556406496    6.0112677012
 C   -1.3002442125    2.2093099302    6.0613747761
 C   -3.9080157737    6.7232666199    6.0492322569
 C    3.9231168778    2.2214701775    5.6061870535
 C    1.3009334056    6.7236950835    6.0454866010
 C    2.6623031361    0.0280963638    5.7074538719
 C    0.0564883256    4.5531266818    6.0503488097
 C    7.8877982304    0.0479497971    6.0504261753
 C    5.2833760139    4.5560621214    6.0197537635
 C    1.3693668105    2.2530172752    6.6107275105
 C   -1.3070213387    6.8196397242    6.6191763649
 C    6.4769284908    2.2610213855    6.6143190956
 C    3.9180091772    6.7862234588    6.6196372495
 B    1.3414498533    0.7507911974    6.0403151184
 B   -1.3021973906    5.2848838630    6.1683352972
 B    6.5000815785    0.7530361894    6.0520221786
 B    3.9181746008    5.2660474481    6.1570336520
 B    0.0230342031    3.0088084287    6.1695956413
 B   -2.6045664514    7.5723665097    6.0475077682
 B    5.1942867221    3.0005615463    5.9904100504
 B    2.5989223564    7.5537909947    6.1647078244
 C    3.9241992809    0.7476478100    5.5461503124
 C    1.3070479338    5.2783372745    6.0086761488
 C    9.1428499486    0.7638581417    6.0256276595
 C    6.5308418010    5.2782447936    6.0132430853
 B    2.6456795268    3.0022256587    5.9846294675
 B   -0.0027884830    7.5720405635    6.0599895672
 B    7.8217527098    3.0097864711    6.1703411435
 B    5.2379050648    7.5533653093    6.1716107363
 C   -0.0469556829    0.0465485468    8.7609380030
 C   -2.6619239504    4.5546320912    8.7602389896
 C    5.1763498595    0.0323158228    9.0774333303
 C    2.5559209156    4.5557502593    8.8015563161
 C   -1.3004552834    2.2093827006    8.7507654706
 C   -3.9081622601    6.7233506971    8.7628328321
 C    3.9229281322    2.2215390615    9.2061088168
 C    1.3007200072    6.7237930008    8.7667330190
 C    2.6621060620    0.0281778866    9.1046610335
 C    0.0562695008    4.5532319246    8.7618835110
 C    7.8875954414    0.0480037247    8.7615341737
 C    5.2832085898    4.5561304992    8.7927613285
 C    1.3691773652    2.2531562803    8.2015421372
 C   -1.3071481857    6.8197592566    8.1928672446
 C    6.4767259917    2.2610668921    8.1978225026
 C    3.9178276299    6.7862015156    8.1926701869
 B    1.3412192922    0.7508873649    8.7718446953
 B   -1.3024210509    5.2850103945    8.6437256453
 B    6.4998524891    0.7531058657    8.7601752891
 B    3.9179420762    5.2660914163    8.6556432846
 B    0.0228002474    3.0089198410    8.6426647608
 B   -2.6047431529    7.5724645264    8.7645507902
 B    5.1940943255    3.0006175077    8.8218659677
 B    2.5987081333    7.5538280031    8.6474328076
 C    3.9239793124    0.7477272564    9.2661037655
 C    1.3068016811    5.2784475418    8.8038266939
 C    9.1426348237    0.7639185988    8.7864210626
 C    6.5306675255    5.2783363727    8.7990696992
 B    2.6454471467    3.0023282886    8.8277995435
 B   -0.0030053246    7.5721681163    8.7522068003
 B    7.8215225599    3.0098799294    8.6418201692
 B    5.2377050226    7.5534240354    8.6405023296
Li    3.7072433181    1.1686594189    7.4061110620
   65

 C   -0.0502321955    0.0469830302    6.0527474662
 C   -2.6652419300    4.5537301665    6.0502399873
 C    5.1744456054    0.0309338164    5.7272985675
 C    2.5526014402    4.5563306497    6.0131870611
 C   -1.3054697571    2.2085226768    6.0599948455
 C   -3.9092688703    6.7234210158    6.0486905638
 C    3.9167942764    2.2226839453    5.6061533509
 C    1.2982809649    6.7234000155    6.0487774087
 C    2.6591575974    0.0309470597    5.7272478450
 C    0.0542800057    4.5537119528    6.0502826181
 C    7.8838453847    0.0469631452    6.0527241741
 C    5.2809810599    4.5563406638    6.0130549023
 C    1.3620702985    2.2584467025    6.6142848109
 C   -1.3055204943    6.8211961843    6.6205113212
 C    6.4715079490    2.2584606068    6.6142007535
 C    3.9167811548    6.7846664640    6.6195025428
 B    1.3359354316    0.7538999557    6.0482503008
 B   -1.3054602869    5.2836155349    6.1693303851
 B    6.4977097085    0.7538920788    6.0482409973
 B    3.9168091575    5.2637508258    6.1556176146
 B    0.0169683078    3.0085998085    6.1686578980
 B   -2.6074747877    7.5715863331    6.0566630954
 B    5.1935326630    3.0013448728    5.9888305188
 B    2.5959704880    7.5531289139    6.1689667955
 C    3.9168184682    0.7463551504    5.5429297388
 C    1.3049509007    5.2785509621    6.0111269750
 C    9.1390840203    0.7629123591    6.0256443190
 C    6.5286456977    5.2785441911    6.0110342972
 B    2.6400787960    3.0013273744    5.9888994753
 B   -0.0034889165    7.5715601034    6.0566801923
 B    7.8166602913    3.0085809163    6.1686099222
 B    5.2376137290    7.5531112345    6.1689184307
 C   -0.0504426724    0.0470711644    8.7593504580
 C   -2.6654375389    4.5538303319    8.7618749615
 C    5.1742529248    0.0310188750    9.0850398476
 C    2.5523651144    4.5564433606    8.7995999523
 C   -1.3056869352    2.2086165484    8.7521477506
 C   -3.9094335461    6.7235190255    8.7633626211
 C    3.9166037602    2.2227578812    9.2060586718
 C    1.2980645835    6.7235036839    8.7634639470
 C    2.6589475202    0.0310214783    9.0849853135
 C    0.0540554210    4.5538252693    8.7619344166
 C    7.8836337140    0.0470382676    8.7592987446
 C    5.2808015756    4.5564208653    8.7994483002
 C    1.3618695891    2.2585790096    8.1979985182
 C   -1.3056597507    6.8213227281    8.1915207883
 C    6.4713190353    2.2585199274    8.1979242890
 C    3.9165864165    6.7846703940    8.1927743398
 B    1.3357027229    0.7540017782    8.7639706844
 B   -1.3056954268    5.2837467713    8.6427401585
 B    6.4974669486    0.7539760144    8.7639344639
 B    3.9165641003    5.2638092991    8.6570091783
 B    0.0167284503    3.0087213514    8.6435846497
 B   -2.6076622076    7.5716886059    8.7554294149
 B    5.1933420015    3.0014141496    8.8233981556
 B    2.5957488028    7.5531888815    8.6432370748
 C    3.9165956873    0.7464412027    9.2692801467
 C    1.3046995208    5.2786678996    8.8013856931
 C    9.1388584648    0.7630001171    8.7864538272
 C    6.5284544452    5.2786520601    8.8012777861
 B    2.6398310152    3.0014418205    8.8235081051
 B   -0.0037173947    7.5716877122    8.7554915347
 B    7.8164282938    3.0086951272    8.6435399962
 B    5.2373921643    7.5531994602    8.6432151298
Li    3.9166873902    1.1684387328    7.4060958737
   65

 C   -0.0541932210    0.0479731954    6.0504433119
 C   -2.6674553666    4.5531462988    6.0502940330
 C    5.1712950351    0.0280818910    5.7075035711
 C    2.5501988355    4.5560505393    6.0198871593
 C   -1.3107017574    2.2093097141    6.0613712631
 C   -3.9119275259    6.7237192585    6.0453985237
 C    3.9104623502    2.2214694610    5.6061894183
 C    1.2970235277    6.7232423138    6.0493247155
 C    2.6570612281    0.0322469112    5.7348989769
 C    0.0507732365    4.5545285190    6.0519466909
 C    7.8803621849    0.0464618808    6.0510743193
 C    5.2774251119    4.5556505354    6.0111347301
 C    1.3566403589    2.2610056921    6.6143932169
 C   -1.3040290438    6.8196404469    6.6191751868
 C    6.4642094712    2.2530378776    6.6106479298
 C    3.9155494304    6.7862221896    6.6196403589
 B    1.3335559343    0.7530455042    6.0520269604
 B   -1.3087348117    5.2848839567    6.1683327127
 B    6.4921869897    0.7507856640    6.0403092416
 B    3.9154380792    5.2660470471    6.1570335073
 B    0.0118662482    3.0098021336    6.1703899212
 B   -2.6081821985    7.5720680253    6.0599720665
 B    5.1879263461    3.0022412034    5.9845639325
 B    2.5956737349    7.5533814714    6.1716608738
 C    3.9094258230    0.7476482052    5.5461463284
 C    1.3027481820    5.2782478301    6.0133444407
 C    9.1353114897    0.7638583678    6.0256264508
 C    6.5265418875    5.2783326697    6.0085766843
 B    2.6393188914    3.0005419893    5.9904807088
 B   -0.0064041542    7.5723398590    6.0475304636
 B    7.8105879548    3.0087939048    6.1695403394
 B    5.2346549774    7.5537765554    6.1646571475
 C   -0.0543981730    0.0480377188    8.7615783457
 C   -2.6676429401    4.5532349086    8.7618147250
 C    5.1711010042    0.0281751284    9.1047211756
 C    2.5499617052    4.5561543009    8.7929204375
 C   -1.3109105659    2.2093824613    8.7507581669
 C   -3.9120829049    6.7238093808    8.7666260460
 C    3.9102816235    2.2215398716    9.2061042638
 C    1.2967985285    6.7233344691    8.7629442927
 C    2.6568557198    0.0323200957    9.0773761083
 C    0.0505495114    4.5546256452    8.7603014904
 C    7.8801537498    0.0465179611    8.7608911831
 C    5.2772515399    4.5557280696    8.8014059914
 C    1.3564706809    2.2611219503    8.1978951075
 C   -1.3041700008    6.8197585451    8.1928682414
 C    6.4640126214    2.2531010004    8.2014630911
 C    3.9153497208    6.7862008441    8.1926716404
 B    1.3333265835    0.7531322114    8.7602009149
 B   -1.3089624985    5.2850095669    8.6437207886
 B    6.4919567044    0.7508615221    8.7718184361
 B    3.9151941013    5.2660907351    8.6556498057
 B    0.0116425310    3.0099062551    8.6418610696
 B   -2.6083671101    7.5721714184    8.7521422168
 B    5.1877337468    3.0023031456    8.8276943667
 B    2.5954415814    7.5534144720    8.6405306003
 C    3.9092143088    0.7477298826    9.2661035818
 C    1.3024933235    5.2783522846    8.7991855062
 C    9.1350918602    0.7639194575    8.7864171273
 C    6.5263603548    5.2784323483    8.8037115212
 B    2.6390853207    3.0006461610    8.8219713665
 B   -0.0066305549    7.5724645569    8.7646181577
 B    7.8103612061    3.0088930398    8.6426160723
 B    5.2344416100    7.5538389034    8.6474096856
Li    4.1261534763    1.1686390811    7.4061272559
   65

 C   -0.0585558641    0.0476490357    6.0482266263
 C   -2.6702822869    4.5521272436    6.0502826369
 C    5.1684462670    0.0246063841    5.6983054595
 C    2.5475154253    4.5565329603    6.0220397889
 C   -1.3157716365    2.2088598652    6.0644738668
 C   -3.9141557377    6.7233239322    6.0415695780
 C    3.9047891776    2.2200005945    5.6157817937
 C    1.2953821069    6.7225031409    6.0520662317
 C    2.6531271688    0.0318257760    5.7482051080
 C    0.0480665786    4.5548969003    6.0541055875
 C    7.8770260710    0.0447554133    6.0499282748
 C    5.2745402160    4.5563678625    6.0027772077
 C    1.3513351759    2.2631493429    6.6149620588
 C   -1.3024699918    6.8183966287    6.6193319909
 C    6.4581392443    2.2483012953    6.6061297675
 C    3.9146324393    6.7854071098    6.6200976451
 B    1.3289606691    0.7526056330    6.0587390434
 B   -1.3124380723    5.2848531641    6.1680712080
 B    6.4892688123    0.7486142661    6.0348306902
 B    3.9141660248    5.2664270686    6.1535090796
 B    0.0064406098    3.0102648663    6.1722560415
 B   -2.6107486136    7.5711136079    6.0656911337
 B    5.1863501018    3.0060553017    5.9799446033
 B    2.5946348804    7.5526859815    6.1741495105
 C    3.9024555068    0.7479385916    5.5603280450
 C    1.3004781518    5.2781240078    6.0157201620
 C    9.1314541952    0.7635158256    6.0256256565
 C    6.5244062704    5.2785799315    6.0049774384
 B    2.6353042907    3.0013207518    5.9954699343
 B   -0.0086413351    7.5717063920    6.0428391947
 B    7.8047542451    3.0084584576    6.1711230393
 B    5.2327127365    7.5533388776    6.1583622627
 C   -0.0587694363    0.0477016262    8.7637222580
 C   -2.6704587087    4.5522189628    8.7618491483
 C    5.1682345011    0.0246844895    9.1137966001
 C    2.5472743543    4.5566336033    8.7908832117
 C   -1.3159853752    2.2089296595    8.7477091348
 C   -3.9143031809    6.7234060484    8.7704171998
 C    3.9045974029    2.2200459960    9.1963810496
 C    1.2951502760    6.7225770459    8.7602493737
 C    2.6529072259    0.0318818930    9.0639726019
 C    0.0478475695    4.5549924706    8.7582321737
 C    7.8768027016    0.0447958871    8.7619758487
 C    5.2743752147    4.5564407385    8.8098346915
 C    1.3511403723    2.2632780953    8.1973784708
 C   -1.3026059869    6.8184921493    8.1926809973
 C    6.4579630218    2.2483807880    8.2060155096
 C    3.9144268581    6.7853564721    8.1922848761
 B    1.3287054874    0.7526856172    8.7534662892
 B   -1.3126568939    5.2849728258    8.6439874412
 B    6.4890401985    0.7486766275    8.7772626138
 B    3.9139278658    5.2664594460    8.6592884914
 B    0.0062011963    3.0103680352    8.6400799887
 B   -2.6109315814    7.5711964266    8.7463768842
 B    5.1861647985    3.0061130079    8.8323196089
 B    2.5943971628    7.5527017932    8.6380360112
 C    3.9022283924    0.7480019928    9.2517832221
 C    1.3002231946    5.2782220340    8.7969013333
 C    9.1312233972    0.7635619280    8.7863793540
 C    6.5242340443    5.2786775336    8.8073232979
 B    2.6350478438    3.0014274999    8.8170067178
 B   -0.0088665598    7.5718043623    8.7692901084
 B    7.8045370212    3.0085596499    8.6410865735
 B    5.2324977195    7.5533880378    8.6536728156
Li    4.3335749813    1.1954895505    7.4060693811
   65

 C   -0.0643583024    0.0463335433    6.0478977032
 C   -2.6740144031    4.5521430087    6.0509907967
 C    5.1651575574    0.0221090994    5.6982322391
 C    2.5433847964    4.5567061999    6.0209299527
 C   -1.3208324659    2.2078423067    6.0676535115
 C   -3.9182527718    6.7229638228    6.0425451286
 C    3.8997997422    2.2174984121    5.6397855168
 C    1.2917594395    6.7214526609    6.0509233875
 C    2.6478222390    0.0310692272    5.7691855065
 C    0.0443032350    4.5549449050    6.0528850616
 C    7.8737382286    0.0416304805    6.0429935372
 C    5.2702270809    4.5581909280    5.9923933233
 C    1.3438479142    2.2666075577    6.6161524208
 C   -1.3013422010    6.8151402627    6.6207530532
 C    6.4587375218    2.2468911442    6.5984213414
 C    3.9096646283    6.7830006152    6.6207945337
 B    1.3220744007    0.7506234234    6.0686886463
 B   -1.3173739187    5.2843790868    6.1675871858
 B    6.4903017927    0.7468851295    6.0249052693
 B    3.9104688498    5.2670797310    6.1471415157
 B   -0.0002221361    3.0102162064    6.1729353695
 B   -2.6164772379    7.5703909447    6.0747987568
 B    5.1867659685    3.0113609553    5.9744484810
 B    2.5916486278    7.5509479005    6.1727994657
 C    3.8954503334    0.7481693210    5.5910774899
 C    1.2965249350    5.2779333117    6.0142023382
 C    9.1263750598    0.7621663036    6.0250793341
 C    6.5204735578    5.2791560592    6.0025807023
 B    2.6294129087    3.0025289437    6.0047734645
 B   -0.0124892068    7.5708362825    6.0423334110
 B    7.8005665627    3.0092537775    6.1728696935
 B    5.2276502671    7.5519542058    6.1552355856
 C   -0.0645480018    0.0464369546    8.7642032904
 C   -2.6742021718    4.5522443026    8.7608731179
 C    5.1649704575    0.0221774213    9.1141257837
 C    2.5431597424    4.5568285735    8.7919019756
 C   -1.3210328506    2.2079576257    8.7445090416
 C   -3.9184033375    6.7230603194    8.7693373627
 C    3.8996155464    2.2175576474    9.1726260100
 C    1.2915550882    6.7215545456    8.7613988599
 C    2.6476514273    0.0311355352    9.0428547492
 C    0.0441046387    4.5550732979    8.7593199257
 C    7.8735524419    0.0417232752    8.7690960958
 C    5.2700542134    4.5582695086    8.8200173371
 C    1.3436825094    2.2667588669    8.1961872209
 C   -1.3014383964    6.8152560095    8.1912036306
 C    6.4585285500    2.2469364477    8.2137682534
 C    3.9094583871    6.7830240990    8.1915962553
 B    1.3218693876    0.7507342274    8.7434511309
 B   -1.3175840068    5.2845048161    8.6443424187
 B    6.4900868576    0.7469568064    8.7873657735
 B    3.9102362873    5.2671552000    8.6655058467
 B   -0.0004346562    3.0103541296    8.6393486420
 B   -2.6166403299    7.5704873883    8.7371324359
 B    5.1865713611    3.0114187938    8.8379218826
 B    2.5914345699    7.5510345445    8.6395328224
 C    3.8952341042    0.7482295130    9.2212709483
 C    1.2962880271    5.2780578712    8.7983288814
 C    9.1261737919    0.7622768060    8.7870721362
 C    6.5202922771    5.2792620339    8.8095169517
 B    2.6291946030    3.0026448043    8.8077675939
 B   -0.0127011143    7.5709656339    8.7698386822
 B    7.8003381324    3.0093574001    8.6391624216
 B    5.2274494072    7.5520710837    8.6568560064
Li    4.5350469347    1.2265173202    7.4062084149
   65

 C   -0.0677099180    0.0437791627    6.0642561479
 C   -2.6768322319    4.5523172160    6.0375256153
 C    5.1628204129    0.0242242839    5.6960834743
 C    2.5388899102    4.5583368692    6.0128285364
 C   -1.3224827168    2.2074098610    6.0454480896
 C   -3.9230730516    6.7210640713    6.0552579767
 C    3.8967534175    2.2156094127    5.6838274494
 C    1.2890232361    6.7226848371    6.0284217687
 C    2.6438629443    0.0309376394    5.8056834993
 C    0.0393737714    4.5572449665    6.0456421986
 C    7.8751207042    0.0402600775    6.0038924152
 C    5.2672195085    4.5575542703    5.9821029187
 C    1.3321138922    2.2725104962    6.6206116004
 C   -1.2956609768    6.8157702981    6.6219036944
 C    6.4701404541    2.2442860215    6.5898286602
 C    3.8950587642    6.7791748707    6.6223707680
 B    1.3154387346    0.7504752754    6.0912551030
 B   -1.3238950798    5.2836841140    6.1619386669
 B    6.4980734727    0.7471330063    5.9956514457
 B    3.9085027865    5.2660888474    6.1385676633
 B   -0.0109892259    3.0136648673    6.1635198154
 B   -2.6213260151    7.5661600536    6.0887172557
 B    5.1897372932    3.0130912914    5.9838222084
 B    2.5888177059    7.5528914780    6.1525756804
 C    3.8892798852    0.7497233989    5.6283648023
 C    1.2910013890    5.2802720386    6.0020932427
 C    9.1241463635    0.7620573033    6.0109231101
 C    6.5169218491    5.2769447338    5.9986175492
 B    2.6236906820    3.0065812840    6.0238782372
 B   -0.0135441728    7.5720526016    6.0354032242
 B    7.8012981663    3.0091134612    6.1569575064
 B    5.2221576641    7.5487256825    6.1692539520
 C   -0.0678643508    0.0438968212    8.7482446045
 C   -2.6770099636    4.5524616960    8.7745363429
 C    5.1626099318    0.0243242208    9.1162853606
 C    2.5386844191    4.5584979795    8.7996183361
 C   -1.3226241479    2.2075384694    8.7668940903
 C   -3.9232310803    6.7211934308    8.7566545673
 C    3.8965453938    2.2157307404    9.1283751276
 C    1.2888466392    6.7228399018    8.7837798025
 C    2.6437000946    0.0310367264    9.0064470653
 C    0.0391724331    4.5574009470    8.7663475022
 C    7.8749993661    0.0403665237    8.8088450101
 C    5.2670145540    4.5576866928    8.8298834935
 C    1.3319601988    2.2726028629    8.1915718060
 C   -1.2957989449    6.8159397360    8.1900404784
 C    6.4700190471    2.2443309040    8.2226798652
 C    3.8948812947    6.7793388561    8.1897444775
 B    1.3152525344    0.7506099483    8.7209732898
 B   -1.3241162781    5.2838719600    8.6500343182
 B    6.4979178549    0.7472331063    8.8169413669
 B    3.9082667138    5.2662687250    8.6735994639
 B   -0.0111579007    3.0138065867    8.6486300954
 B   -2.6215026454    7.5663124841    8.7233021459
 B    5.1895406340    3.0132160672    8.8284188548
 B    2.5886472381    7.5530622903    8.6597309752
 C    3.8890671956    0.7498516214    9.1839449852
 C    1.2907844627    5.2804325771    8.8101377667
 C    9.1240058391    0.7622021662    8.8016961516
 C    6.5167237141    5.2770829078    8.8133857285
 B    2.6234581089    3.0067578208    8.7884520628
 B   -0.0137516464    7.5722207533    8.7767565499
 B    7.8011304636    3.0092485885    8.6553548608
 B    5.2219601298    7.5489022522    8.6429390242
Li    4.6749682889    1.2183384535    7.4061672911
   65

 C   -0.0472333113    0.0431513092    6.0619815360
 C   -2.6561628747    4.5529264054    6.0290430227
 C    5.1832947827    0.0242226878    5.7048645752
 C    2.5600278109    4.5576097303    6.0209958824
 C   -1.3017541393    2.2070277371    6.0290920828
 C   -3.9028998834    6.7213059099    6.0618869927
 C    3.9182782760    2.2152753201    5.7048214980
 C    1.3104099162    6.7219913528    6.0209615091
 C    2.6653159238    0.0311925393    5.8253195371
 C    0.0604795554    4.5574295915    6.0414034591
 C    7.8969238027    0.0389270717    5.9847720390
 C    5.2878298224    4.5579934898    5.9846710355
 C    1.3479735437    2.2761815331    6.6220006956
 C   -1.2714335806    6.8130690177    6.6219359285
 C    6.4988798778    2.2445048328    6.5882616603
 C    3.9118566692    6.7810171847    6.6216034469
 B    1.3340353532    0.7496468141    6.0977942077
 B   -1.3038515688    5.2823655948    6.1570153146
 B    6.5228628475    0.7465266544    5.9890055084
 B    3.9292819139    5.2667096113    6.1426953529
 B    0.0061320733    3.0134073504    6.1570675069
 B   -2.6004066047    7.5642378179    6.0977818945
 B    5.2136054308    3.0142197263    5.9889377683
 B    2.6091354720    7.5532318261    6.1427303463
 C    3.9098276778    0.7496828865    5.6500664063
 C    1.3120211580    5.2799905596    6.0012586655
 C    9.1446359101    0.7615342937    5.9988523961
 C    6.5374962419    5.2772168067    5.9987599865
 B    2.6435578362    3.0059998614    6.0361413979
 B    0.0084482995    7.5701064145    6.0361052408
 B    7.8245921630    3.0098629492    6.1465757165
 B    5.2406992931    7.5481983908    6.1717908220
 C   -0.0473973316    0.0432236438    8.7503790735
 C   -2.6563233558    4.5530434387    8.7834229589
 C    5.1831172130    0.0242961749    9.1074620293
 C    2.5598628047    4.5577210054    8.7911847833
 C   -1.3018851778    2.2071103866    8.7834719729
 C   -3.9030639835    6.7214003217    8.7502603516
 C    3.9180964797    2.2153699626    9.1073982371
 C    1.3102603122    6.7221011768    8.7911516751
 C    2.6651896395    0.0312881124    8.9867340249
 C    0.0603153404    4.5575328258    8.7706582941
 C    7.8967768231    0.0389775507    8.8274721430
 C    5.2876351436    4.5580942595    8.8273588024
 C    1.3478073802    2.2762489055    8.1902064605
 C   -1.2715712431    6.8131643480    8.1901400565
 C    6.4987791768    2.2445646137    8.2242590280
 C    3.9117233363    6.7811205612    8.1903301324
 B    1.3338480705    0.7497462683    8.7144264227
 B   -1.3040500779    5.2824996037    8.6551785259
 B    6.5227089402    0.7465863993    8.8234092069
 B    3.9290853508    5.2668309204    8.6692810565
 B    0.0059746208    3.0134904989    8.6552216628
 B   -2.6005735774    7.5643355580    8.7143727844
 B    5.2134256774    3.0143208742    8.8233169830
 B    2.6089816062    7.5533270108    8.6693029326
 C    3.9096537964    0.7497875348    9.1623917853
 C    1.3118476829    5.2801037762    8.8108807302
 C    9.1444745448    0.7616146950    8.8135869478
 C    6.5373039639    5.2773219491    8.8134880388
 B    2.6433597995    3.0061176843    8.7760867067
 B    0.0082649877    7.5702293257    8.7760628126
 B    7.8244449337    3.0099735643    8.6660191206
 B    5.2405129485    7.5483155923    8.6403209567
Li    5.2112355140    1.5014094432    7.4061450933
