# Supplementary material for: Investigation of N3C5 and B3C5 bilayers as anode materials for Li-ion batteries by first-principles calculations
Source: Sci Rep. 2024 May 16;14:11180. doi: 10.1038/s41598-024-61939-x (PMC11099112; doi:10.1038/s41598-024-61939-x)
Supplement: Supplementary file 1 — Supplementary Information. [file 41598_2024_61939_MOESM1_ESM.zip › SupplementaryInformation/Li-diffusion_stages/Li1(B3C5)2-path2.xyz]

   65

 C   -0.0632982419    0.0386963080    5.9803455735
 C   -2.6715962825    4.5575123016    6.0432908042
 C    5.1687194893    0.0309039903    5.8397016903
 C    2.5459625434    4.5580677307    5.9803603485
 C   -1.3089575238    2.2069226893    6.0238924851
 C   -3.9215431057    6.7218841193    6.0266040206
 C    3.9158723861    2.2147340008    5.7143949943
 C    1.2926303112    6.7208197840    6.0628657819
 C    2.6510454265    0.0239859838    5.7143959192
 C    0.0453941577    4.5527283328    6.0239081258
 C    7.8815801467    0.0427085418    6.0628463690
 C    5.2735708924    4.5577820610    6.0266024780
 C    1.3323518666    2.2458299634    6.5866267604
 C   -1.3389541442    6.8105701625    6.6222264674
 C    6.4880627084    2.2768518493    6.6222187395
 C    3.9212696495    6.7812502879    6.6221086086
 B    1.3095513157    0.7470947711    5.9885249557
 B   -1.3062577622    5.2809591114    6.1556346783
 B    6.5015319490    0.7492815985    6.1041656786
 B    3.9035645427    5.2669706454    6.1428561592
 B    0.0085226421    3.0101443461    6.1421051776
 B   -2.6191495775    7.5693517856    6.0420628175
 B    5.1908405721    3.0061439771    6.0420570310
 B    2.5930306278    7.5481114933    6.1722832231
 C    3.9247022687    0.7491376643    5.6637814073
 C    1.2962210050    5.2768436424    5.9957575152
 C    9.1338959225    0.7615876251    5.9957377954
 C    6.5216438280    5.2799223595    6.0052347003
 B    2.6188959344    3.0149462603    5.9885283797
 B   -0.0093049636    7.5626923084    6.1041771274
 B    7.8290931377    3.0133409668    6.1556238675
 B    5.2238206965    7.5537239513    6.1428497916
 C   -0.0634490823    0.0387412285    8.8318301393
 C   -2.6717392946    4.5575889137    8.7687318104
 C    5.1685785163    0.0309826067    8.9725993704
 C    2.5458443408    4.5581695641    8.8318487210
 C   -1.3091237791    2.2069902467    8.7885962067
 C   -3.9216827666    6.7219698478    8.7853508268
 C    3.9157773453    2.2148151967    9.0979842662
 C    1.2925091079    6.7209051705    8.7493951446
 C    2.6509221700    0.0240226767    9.0979804924
 C    0.0452492653    4.5528310031    8.7886112250
 C    7.8814402445    0.0427647250    8.7493818831
 C    5.2734228140    4.5578520135    8.7853530335
 C    1.3322215938    2.2459056966    8.2259753035
 C   -1.3390261597    6.8106624696    8.1899037386
 C    6.4879392543    2.2768635004    8.1898898320
 C    3.9211129492    6.7813324714    8.1898305190
 B    1.3093995129    0.7471412438    8.8238806434
 B   -1.3064006926    5.2810664949    8.6565998743
 B    6.5013670358    0.7493418461    8.7080506202
 B    3.9033908403    5.2670680955    8.6691238383
 B    0.0083525268    3.0102386871    8.6704959133
 B   -2.6192716204    7.5694334592    8.7700868171
 B    5.1907035809    3.0061994377    8.7700847802
 B    2.5928824113    7.5481893719    8.6398616166
 C    3.9245663895    0.7492113141    9.1486705424
 C    1.2960834414    5.2769383955    8.8165916649
 C    9.1337405326    0.7616516898    8.8165745283
 C    6.5214880630    5.2800069175    8.8067708073
 B    2.6187775621    3.0150482507    8.8238884808
 B   -0.0094419216    7.5627962906    8.7080569256
 B    7.8289218001    3.0134028521    8.6565900642
 B    5.2236436159    7.5538147055    8.6691147642
Li    2.6217204989    1.5014094432    7.4061450933
   65

 C   -0.0493359500    0.0523102186    6.0247323068
 C   -2.6681440204    4.5641964022    6.0437274096
 C    5.1765219204    0.0437918601    5.8466334912
 C    2.5503239134    4.5774607968    5.9171981531
 C   -1.3002234690    2.2193817300    6.0404900595
 C   -3.9151556808    6.7319060010    6.0476629952
 C    3.9218903569    2.2272518749    5.6522519857
 C    1.3009175437    6.7354730180    6.0668718333
 C    2.6606131969    0.0379155629    5.7744276628
 C    0.0513418683    4.5668622111    6.0074420541
 C    7.8922353638    0.0562637145    6.0600133089
 C    5.2781570349    4.5694191098    5.9737905454
 C    1.3545291741    2.2815578796    6.5842710406
 C   -1.3237904198    6.8112035071    6.6249017101
 C    6.4764382482    2.2920584971    6.6194634149
 C    3.9248194310    6.7787747858    6.6229565213
 B    1.3239160757    0.7676467706    6.0392344140
 B   -1.3020261360    5.2846952375    6.1539503615
 B    6.5123651044    0.7636038233    6.0969495546
 B    3.9093387730    5.2775796266    6.1038484779
 B    0.0188774111    3.0276223378    6.1419934595
 B   -2.6133692393    7.5785536553    6.0791295183
 B    5.1949304798    3.0182628142    5.9970089894
 B    2.6026060147    7.5626302628    6.1732641593
 C    3.9302828290    0.7582805405    5.6692240168
 C    1.3016634529    5.2927798820    5.9716667679
 C    9.1458421948    0.7747855010    6.0131978109
 C    6.5256494419    5.2873465833    5.9948276852
 B    2.6270415466    3.0378500591    5.9274329944
 B   -0.0002882392    7.5769316499    6.1194681674
 B    7.8297614021    3.0192103303    6.1603738010
 B    5.2291054831    7.5634326540    6.1598920902
 C   -0.0495140204    0.0523730010    8.7878714818
 C   -2.6682912857    4.5642903491    8.7682367306
 C    5.1763837752    0.0438741558    8.9656418597
 C    2.5502032974    4.5775709936    8.8950917677
 C   -1.3004113234    2.2194604021    8.7718458259
 C   -3.9152953511    6.7320050804    8.7643077184
 C    3.9218039781    2.2273364765    9.1600864986
 C    1.3007815649    6.7355589914    8.7454163258
 C    2.6605070213    0.0379582659    9.0378066335
 C    0.0511792265    4.5669704860    8.8049541942
 C    7.8920758106    0.0563310403    8.7522223716
 C    5.2780113391    4.5695077256    8.8382643641
 C    1.3543820816    2.2816298281    8.2283456874
 C   -1.3238624417    6.8113076376    8.1871188610
 C    6.4762917615    2.2920811243    8.1925838151
 C    3.9246675366    6.7788783679    8.1890509264
 B    1.3237430198    0.7677044032    8.7732713236
 B   -1.3021820013    5.2848177645    8.6581398112
 B    6.5121913587    0.7636902363    8.7151686914
 B    3.9091651296    5.2777032424    8.7082587520
 B    0.0186867456    3.0277233067    8.6705047635
 B   -2.6134924672    7.5786414577    8.7329509631
 B    5.1948058851    3.0183393085    8.8151535340
 B    2.6024425693    7.5627254556    8.6389234793
 C    3.9301511237    0.7583586434    9.1431837072
 C    1.3015127752    5.2928694701    8.8405803997
 C    9.1456566929    0.7748731250    8.7992828200
 C    6.5254961067    5.2874483250    8.8172384026
 B    2.6269247483    3.0379530366    8.8849747431
 B   -0.0004367808    7.5770522143    8.6927371519
 B    7.8295656377    3.0192945205    8.6517307337
 B    5.2289147781    7.5635583980    8.6522762301
Li    3.1629633650    1.4067607638    7.4061582500
   65

 C   -0.0445384362    0.0508823804    6.0496680901
 C   -2.6710909542    4.5594663953    6.0377007110
 C    5.1764925660    0.0452890616    5.8739338082
 C    2.5469701075    4.5820136993    5.8586456558
 C   -1.2995682028    2.2167845909    6.0509793549
 C   -3.9160564086    6.7292782726    6.0495149425
 C    3.9214740770    2.2258772992    5.6002632347
 C    1.3044069764    6.7358837015    6.0655020637
 C    2.6669830985    0.0421188989    5.8465705019
 C    0.0504191939    4.5672227047    5.9999975014
 C    7.8940822772    0.0539598293    6.0572139614
 C    5.2771550380    4.5686606956    5.9280894501
 C    1.3662481572    2.3001185117    6.5825209402
 C   -1.3166761746    6.8015331064    6.6273999717
 C    6.4621719043    2.2963906988    6.6200047432
 C    3.9238012720    6.7644648208    6.6239537369
 B    1.3284675914    0.7739965955    6.0846409366
 B   -1.3063437358    5.2756916951    6.1537418947
 B    6.5170150082    0.7640427947    6.0995405560
 B    3.9086714162    5.2745851334    6.0671675090
 B    0.0191318838    3.0297096593    6.1429516980
 B   -2.6180664907    7.5732637474    6.1116738056
 B    5.1925414366    3.0185740395    5.9569492393
 B    2.6082377636    7.5605119439    6.1703717318
 C    3.9288757360    0.7563496555    5.6993753003
 C    1.2999280051    5.2948538120    5.9517707126
 C    9.1483937536    0.7723921764    6.0230638931
 C    6.5235723757    5.2834233656    5.9795207841
 B    2.6239421333    3.0453645273    5.8631562036
 B    0.0039283115    7.5761774623    6.1385611085
 B    7.8262586058    3.0149163530    6.1608738086
 B    5.2273424716    7.5580620534    6.1633843779
 C   -0.0447082530    0.0509541945    8.7625860567
 C   -2.6712317340    4.5595627908    8.7742647706
 C    5.1763589153    0.0453621859    8.9383472646
 C    2.5468359119    4.5821217528    8.9538809952
 C   -1.2997425128    2.2168725466    8.7611891336
 C   -3.9161950108    6.7293730034    8.7625065823
 C    3.9213971214    2.2259556902    9.2120860346
 C    1.3042684210    6.7359636422    8.7469775205
 C    2.6668630584    0.0421782031    8.9656320896
 C    0.0502621278    4.5673304427    8.8124138593
 C    7.8939254125    0.0540331847    8.7549637774
 C    5.2770139322    4.5687493587    8.8841471806
 C    1.3661353719    2.3002160309    8.2300467058
 C   -1.3167565770    6.8016332615    8.1846382895
 C    6.4620367154    2.2964232080    8.1920733909
 C    3.9236331879    6.7645248212    8.1881227091
 B    1.3282933026    0.7740695779    8.7277266834
 B   -1.3064919615    5.2758105814    8.6583444963
 B    6.5168411780    0.7641256057    8.7125980415
 B    3.9084796409    5.2746910230    8.7450590116
 B    0.0189518777    3.0298235808    8.6694412084
 B   -2.6181953500    7.5733524809    8.7004720704
 B    5.1924127747    3.0186518555    8.8552218213
 B    2.6080624825    7.5605985503    8.6419101093
 C    3.9287428202    0.7564333315    9.1128468910
 C    1.2997662627    5.2949435994    8.8607525366
 C    9.1482184459    0.7724886204    8.7891897683
 C    6.5234217687    5.2835223578    8.8324711888
 B    2.6238339330    3.0454707973    8.9492880820
 B    0.0037784373    7.5762861541    8.6736705903
 B    7.8260818360    3.0150212193    8.6512038547
 B    5.2271372723    7.5581674127    8.6487530205
Li    3.2506762112    1.6364469826    7.4061485053
   65

 C   -0.0455281479    0.0452885266    6.0487185145
 C   -2.6740236994    4.5536980681    6.0306030427
 C    5.1723176369    0.0430195861    5.9011160977
 C    2.5416402914    4.5760854212    5.8228960220
 C   -1.3001365730    2.2111174474    6.0536986557
 C   -3.9196220940    6.7247245403    6.0404680640
 C    3.9192259490    2.2184782374    5.5568116576
 C    1.3047235763    6.7308663232    6.0653434705
 C    2.6686434209    0.0415263386    5.8858308157
 C    0.0484505530    4.5624017368    5.9982047354
 C    7.8923013424    0.0476151708    6.0561977842
 C    5.2739470927    4.5624936355    5.9016590047
 C    1.3738701365    2.3009651752    6.5802579737
 C   -1.3161753375    6.7927857693    6.6282700389
 C    6.4537628057    2.2963371787    6.6190520706
 C    3.9224833147    6.7521694979    6.6230889032
 B    1.3275149049    0.7710005347    6.1028659065
 B   -1.3099786861    5.2674302229    6.1521950503
 B    6.5174321927    0.7594868510    6.1085852864
 B    3.9053345669    5.2670079782    6.0493129510
 B    0.0194374876    3.0252359299    6.1435370517
 B   -2.6231775145    7.5668957762    6.1262796838
 B    5.1912650039    3.0128593431    5.9262101365
 B    2.6100468553    7.5535971356    6.1671222316
 C    3.9243333217    0.7530294197    5.7268890632
 C    1.2975369571    5.2908964792    5.9418390619
 C    9.1469389612    0.7663826311    6.0232072852
 C    6.5205401965    5.2784566996    5.9667266425
 B    2.6130023869    3.0401112449    5.8020142868
 B    0.0046613479    7.5707686710    6.1516632295
 B    7.8234310869    3.0093931970    6.1598589612
 B    5.2227083507    7.5508595508    6.1551207666
 C   -0.0456949603    0.0453676648    8.7635276361
 C   -2.6741464931    4.5538024236    8.7813983280
 C    5.1721729647    0.0430964714    8.9111434308
 C    2.5415309163    4.5761879428    8.9895247556
 C   -1.3003027385    2.2112094466    8.7584781677
 C   -3.9197420107    6.7248269915    8.7714935919
 C    3.9191412712    2.2185704674    9.2554780847
 C    1.3045977255    6.7309481819    8.7471704595
 C    2.6685176742    0.0415937258    8.9264288230
 C    0.0483108055    4.5625048889    8.8142073294
 C    7.8921458203    0.0476938591    8.7559736804
 C    5.2738294735    4.5625824988    8.9103412546
 C    1.3737552619    2.3010598355    8.2322711225
 C   -1.3162429082    6.7928825372    8.1838020111
 C    6.4536420877    2.2963782779    8.1931208712
 C    3.9223266535    6.7522400623    8.1890490961
 B    1.3273436562    0.7710742230    8.7095007624
 B   -1.3101072813    5.2675492862    8.6599310976
 B    6.5172577389    0.7595771489    8.7036117279
 B    3.9051661042    5.2671127910    8.7629062181
 B    0.0192670618    3.0253464757    8.6688578948
 B   -2.6232892620    7.5669982132    8.6858338389
 B    5.1911520624    3.0129437639    8.8860091558
 B    2.6098858532    7.5536851202    8.6451820847
 C    3.9241941990    0.7531160950    9.0854162779
 C    1.2973974429    5.2909831212    8.8706683522
 C    9.1467654379    0.7664832760    8.7890263857
 C    6.5204078384    5.2785631696    8.8452543484
 B    2.6128936115    3.0402176851    9.0103448102
 B    0.0045221972    7.5708696587    8.6606389716
 B    7.8232646171    3.0095043449    8.6522456434
 B    5.2225286292    7.5509692247    8.6570388732
Li    3.3626701893    1.9352092669    7.4061567432
   65

 C   -0.0481565600    0.0402425063    6.0443384799
 C   -2.6749855490    4.5497579042    6.0289707657
 C    5.1684811166    0.0405054186    5.9219063944
 C    2.5385423557    4.5652178203    5.8101187582
 C   -1.3001705928    2.2068891305    6.0558522028
 C   -3.9226835550    6.7194550075    6.0388431418
 C    3.9163014217    2.2079797734    5.5404515174
 C    1.3053697748    6.7249342518    6.0697496821
 C    2.6667263818    0.0353932025    5.8996874625
 C    0.0476483320    4.5580349679    5.9986520261
 C    7.8910259304    0.0426854071    6.0560678971
 C    5.2729307770    4.5548954894    5.8866885649
 C    1.3775174260    2.2956580254    6.5798475562
 C   -1.3169017738    6.7856069697    6.6297281588
 C    6.4517136089    2.2947056823    6.6185761687
 C    3.9209066150    6.7429119388    6.6224727587
 B    1.3260513093    0.7644770909    6.1086219372
 B   -1.3110402606    5.2622951608    6.1512158435
 B    6.5172843468    0.7550539800    6.1164668618
 B    3.9042150483    5.2590657861    6.0427618804
 B    0.0202274724    3.0213838421    6.1442865868
 B   -2.6258844346    7.5625064774    6.1323667206
 B    5.1978506726    3.0072822847    5.9019657451
 B    2.6111671688    7.5489143143    6.1666787131
 C    3.9195573857    0.7526792218    5.7550941024
 C    1.2968803655    5.2862053303    5.9424425379
 C    9.1455525444    0.7621800779    6.0227940983
 C    6.5196454469    5.2746994085    5.9625652480
 B    2.5976272879    3.0289881553    5.7542492981
 B    0.0048008915    7.5668893195    6.1588500503
 B    7.8237615687    3.0066160091    6.1603499949
 B    5.2195610425    7.5460142247    6.1497986604
 C   -0.0483230339    0.0403241937    8.7679261112
 C   -2.6751065509    4.5498650049    8.7830315429
 C    5.1683414288    0.0405806679    8.8904002735
 C    2.5384327296    4.5653364408    9.0024391530
 C   -1.3003309093    2.2069846570    8.7563442266
 C   -3.9228050365    6.7195574922    8.7730876658
 C    3.9162217061    2.2080758706    9.2718390709
 C    1.3052453942    6.7250213053    8.7427881428
 C    2.6666060833    0.0354757242    8.9124461196
 C    0.0475148578    4.5581411908    8.8137740973
 C    7.8908735530    0.0427678104    8.7561059776
 C    5.2728087440    4.5549807187    8.9252598913
 C    1.3774042609    2.2957748246    8.2326700555
 C   -1.3169616840    6.7857010704    8.1823476924
 C    6.4516023485    2.2947412656    8.1935955709
 C    3.9207386435    6.7429847544    8.1896735979
 B    1.3258714736    0.7645705647    8.7037211057
 B   -1.3111572479    5.2624129543    8.6609125604
 B    6.5171167304    0.7551380525    8.6957528116
 B    3.9040322825    5.2591728832    8.7694652752
 B    0.0200628844    3.0215012122    8.6681015238
 B   -2.6259942654    7.5626096867    8.6797132707
 B    5.1977418230    3.0073624971    8.9102101242
 B    2.6110044413    7.5490061207    8.6456118355
 C    3.9194181000    0.7527681913    9.0571810509
 C    1.2967442542    5.2863009894    8.8701255738
 C    9.1453805154    0.7622827269    8.7894590332
 C    6.5195115202    5.2748039746    8.8493683839
 B    2.5975287628    3.0291057165    9.0581258139
 B    0.0046689571    7.5669884751    8.6534604362
 B    7.8236050054    3.0067256262    8.6517687289
 B    5.2193764346    7.5461228729    8.6623601545
Li    3.4489008944    2.2729949649    7.4061495503
   65

 C   -0.0495471382    0.0358941365    6.0394747872
 C   -2.6766772815    4.5462667130    6.0318159807
 C    5.1648072714    0.0387870956    5.9452100029
 C    2.5379266697    4.5501386831    5.8087302468
 C   -1.2992905443    2.2041205065    6.0557770936
 C   -3.9247924870    6.7140371166    6.0452033476
 C    3.9129338736    2.1957858142    5.5551339795
 C    1.3059701905    6.7181274972    6.0762385448
 C    2.6650766766    0.0292345538    5.9146289721
 C    0.0474639829    4.5546643176    5.9983830935
 C    7.8912506368    0.0382902779    6.0525448965
 C    5.2714120703    4.5459164987    5.8813302787
 C    1.3768305346    2.2889249446    6.5823370695
 C   -1.3165530738    6.7783529367    6.6307417866
 C    6.4528119750    2.2904710381    6.6192677610
 C    3.9189317189    6.7341662628    6.6220556491
 B    1.3248130286    0.7584552478    6.1129600290
 B   -1.3114587205    5.2589721192    6.1503554569
 B    6.5191584672    0.7502297567    6.1202584408
 B    3.9032194973    5.2513658326    6.0394152779
 B    0.0213502960    3.0189189515    6.1432735681
 B   -2.6266637652    7.5585208602    6.1401207106
 B    5.2086185179    2.9995892202    5.8879966249
 B    2.6119779211    7.5455251320    6.1672105570
 C    3.9156572133    0.7522324189    5.7844944274
 C    1.2971960246    5.2803301622    5.9475786473
 C    9.1460108133    0.7594350412    6.0216976534
 C    6.5185281086    5.2711160285    5.9663711265
 B    2.5836440615    3.0120722174    5.7270184452
 B    0.0052827015    7.5640516419    6.1651706861
 B    7.8257270177    3.0037909841    6.1589479668
 B    5.2177027110    7.5430976166    6.1494275928
 C   -0.0497140381    0.0359817388    8.7728235785
 C   -2.6768031132    4.5463763543    8.7801884817
 C    5.1646581472    0.0388666101    8.8670627540
 C    2.5378134796    4.5502615603    9.0038029310
 C   -1.2994539448    2.2042180821    8.7564282822
 C   -3.9249142004    6.7141482553    8.7667991661
 C    3.9128480895    2.1958851684    9.2571599376
 C    1.3058393875    6.7182182846    8.7362334813
 C    2.6649454457    0.0293097700    8.8976391460
 C    0.0473263228    4.5547713434    8.8140202091
 C    7.8910939298    0.0383759062    8.7596176573
 C    5.2712893955    4.5460084916    8.9306657968
 C    1.3767253543    2.2890271187    8.2301642638
 C   -1.3166388937    6.7784479524    8.1813043239
 C    6.4526957537    2.2905248739    8.1929000908
 C    3.9187795630    6.7342463392    8.1900775250
 B    1.3246379352    0.7585378028    8.6994327073
 B   -1.3115887782    5.2590884743    8.6617714810
 B    6.5189833641    0.7503207248    8.6918971397
 B    3.9030421567    5.2514796515    8.7727979890
 B    0.0211858393    3.0190280968    8.6690965110
 B   -2.6267834422    7.5586325440    8.6719633311
 B    5.2085116709    2.9996804344    8.9242093481
 B    2.6118209074    7.5456208688    8.6450529785
 C    3.9155149427    0.7523264857    9.0277967866
 C    1.2970546077    5.2804314779    8.8649539420
 C    9.1458361174    0.7595399323    8.7905886723
 C    6.5183923671    5.2712262036    8.8455857404
 B    2.5835413280    3.0121906170    9.0853371442
 B    0.0051373642    7.5641586305    8.6470646096
 B    7.8255678067    3.0039046994    8.6531667449
 B    5.2175287945    7.5432156074    8.6627469697
Li    3.4917793224    2.6285247033    7.4061558002
   65

 C   -0.0505409193    0.0329128721    6.0408640452
 C   -2.6764567529    4.5438086864    6.0289437373
 C    5.1647966689    0.0349531702    5.9512057435
 C    2.5391658014    4.5389024871    5.8111042319
 C   -1.3004112144    2.2005979027    6.0560619384
 C   -3.9269066896    6.7090476651    6.0393758742
 C    3.9083362952    2.1875954262    5.5879757646
 C    1.3075866315    6.7124018038    6.0716197077
 C    2.6641709568    0.0250364795    5.9223183089
 C    0.0478719739    4.5510747677    6.0026199749
 C    7.8904347571    0.0346327105    6.0549934598
 C    5.2693486244    4.5372586610    5.8827940023
 C    1.3754184229    2.2855982572    6.5877757798
 C   -1.3164983039    6.7757743037    6.6294609143
 C    6.4561662415    2.2877468551    6.6191410381
 C    3.9189898552    6.7293981721    6.6215409659
 B    1.3238367317    0.7549353653    6.1170406919
 B   -1.3113592224    5.2573969164    6.1511035825
 B    6.5194243578    0.7480132483    6.1242106418
 B    3.9032884266    5.2453895926    6.0425624643
 B    0.0184621643    3.0154604925    6.1469258663
 B   -2.6287451808    7.5536809964    6.1399207190
 B    5.2138585362    2.9918649685    5.8893516552
 B    2.6130936133    7.5413602703    6.1643895274
 C    3.9150799977    0.7459080671    5.7996409760
 C    1.2979439964    5.2750130665    5.9494244910
 C    9.1449521102    0.7562326590    6.0232471903
 C    6.5183110751    5.2669758383    5.9650144666
 B    2.5745806318    2.9961558036    5.7232617087
 B    0.0072200045    7.5589277593    6.1644519594
 B    7.8266001993    3.0021450328    6.1575421324
 B    5.2164002989    7.5395997703    6.1441827640
 C   -0.0506941790    0.0329923299    8.7713839247
 C   -2.6765809758    4.5439083595    8.7830081791
 C    5.1646659184    0.0350364503    8.8610889073
 C    2.5390550198    4.5390206979    9.0014506005
 C   -1.3005564165    2.2006934797    8.7561104413
 C   -3.9270319443    6.7091478532    8.7724919260
 C    3.9082759712    2.1876879280    9.2244193387
 C    1.3074580841    6.7124927239    8.7409064316
 C    2.6640558833    0.0251086368    8.8899895469
 C    0.0477390526    4.5511803045    8.8098696603
 C    7.8902912553    0.0347163076    8.7571419296
 C    5.2692241294    4.5373435530    8.9292216576
 C    1.3753408438    2.2857057669    8.2247324792
 C   -1.3165582966    6.7758695160    8.1825942300
 C    6.4560489842    2.2877850753    8.1929625262
 C    3.9188132986    6.7294676390    8.1905821622
 B    1.3236807298    0.7550217831    8.6953522312
 B   -1.3114779333    5.2575094690    8.6610250624
 B    6.5192636067    0.7480939111    8.6879124057
 B    3.9031111616    5.2454971447    8.7696642627
 B    0.0183252064    3.0155750668    8.6654478741
 B   -2.6288540822    7.5537868730    8.6721689712
 B    5.2137720146    2.9919440538    8.9228484568
 B    2.6129313947    7.5414519758    8.6478967962
 C    3.9149548735    0.7459983373    9.0127334407
 C    1.2978021044    5.2751156978    8.8631742169
 C    9.1447942114    0.7563337695    8.7889906874
 C    6.5181742323    5.2670787230    8.8468531276
 B    2.5744983835    2.9962754503    9.0891610979
 B    0.0070909179    7.5590413928    8.6477888536
 B    7.8264524976    3.0022479516    8.6545442269
 B    5.2162134911    7.5397060480    8.6679007502
Li    3.5194634604    2.9356547370    7.4061934797
   65

 C   -0.0517329778    0.0292549007    6.0398841885
 C   -2.6785837652    4.5408050214    6.0319342176
 C    5.1642799967    0.0308948118    5.9637928058
 C    2.5390434651    4.5332748796    5.8075947128
 C   -1.3020377010    2.1968363662    6.0524656291
 C   -3.9296106108    6.7037144380    6.0412451139
 C    3.9050066194    2.1827682271    5.6376275322
 C    1.3079681276    6.7076420699    6.0663293952
 C    2.6631163476    0.0213784007    5.9369225893
 C    0.0476301050    4.5473739293    6.0052139886
 C    7.8898495174    0.0301534597    6.0505421332
 C    5.2647633151    4.5302912075    5.8901619018
 C    1.3706032943    2.2828587493    6.5960026825
 C   -1.3157015189    6.7728310246    6.6271298313
 C    6.4621435939    2.2814728276    6.6197647346
 C    3.9172618520    6.7251962707    6.6216109809
 B    1.3202199406    0.7509187698    6.1203787263
 B   -1.3123037684    5.2544934825    6.1530109884
 B    6.5216419540    0.7444482482    6.1262363113
 B    3.9013690690    5.2476270188    6.0305627598
 B    0.0141566407    3.0110589993    6.1475004521
 B   -2.6306328490    7.5470748920    6.1442794524
 B    5.2182667968    2.9842137123    5.9017938945
 B    2.6129060589    7.5378822877    6.1609659997
 C    3.9142766347    0.7396080337    5.8254049909
 C    1.2973965564    5.2702816102    5.9488225361
 C    9.1438398082    0.7526555384    6.0205016539
 C    6.5162226363    5.2622706492    5.9714179898
 B    2.5700444287    2.9831911241    5.7484333452
 B    0.0085527949    7.5521074480    6.1651260123
 B    7.8276873722    2.9991472979    6.1547727613
 B    5.2143537657    7.5365002364    6.1437480312
 C   -0.0518827267    0.0293315192    8.7724036289
 C   -2.6787077910    4.5409019702    8.7800076367
 C    5.1641481358    0.0309786138    8.8483663742
 C    2.5389386229    4.5333879665    9.0049856713
 C   -1.3021755983    2.1969299532    8.7597166769
 C   -3.9297379026    6.7038085642    8.7706269569
 C    3.9049439687    2.1828503452    9.1746755897
 C    1.3078423847    6.7077304847    8.7461885041
 C    2.6629957928    0.0214433926    8.8754365462
 C    0.0475004134    4.5474791847    8.8073281816
 C    7.8897119385    0.0302355757    8.7616294586
 C    5.2646377309    4.5303706840    8.9218238672
 C    1.3705205757    2.2829638011    8.2164965979
 C   -1.3157664437    6.7729202626    8.1849488102
 C    6.4620412429    2.2815122616    8.1923654383
 C    3.9170865351    6.7252683214    8.1905220025
 B    1.3200626163    0.7510063285    8.6920451493
 B   -1.3124196691    5.2545989970    8.6591396340
 B    6.5214955780    0.7445245433    8.6858968146
 B    3.9011945225    5.2477365327    8.7816574549
 B    0.0140230805    3.0111747072    8.6648936518
 B   -2.6307449435    7.5471745839    8.6678368027
 B    5.2181851540    2.9842883490    8.9103900662
 B    2.6127494961    7.5379730857    8.6513263712
 C    3.9141540096    0.7397002892    8.9868227100
 C    1.2972596370    5.2703848332    8.8638048849
 C    9.1436871075    0.7527544298    8.7917806486
 C    6.5160837751    5.2623665797    8.8404220059
 B    2.5699561058    2.9833083502    9.0639933918
 B    0.0084296709    7.5522102442    8.6471002495
 B    7.8275530299    2.9992476761    8.6573216742
 B    5.2141660934    7.5366029133    8.6683501393
Li    3.5802123434    3.2198573358    7.4061942384
   65

 C   -0.0547745824    0.0246177404    6.0372235532
 C   -2.6814700618    4.5371138241    6.0374152089
 C    5.1628901882    0.0270972962    5.9828885549
 C    2.5409511322    4.5322602247    5.8076412487
 C   -1.3058284738    2.1917586330    6.0436943501
 C   -3.9317082641    6.6996702233    6.0459930328
 C    3.9033138759    2.1811777886    5.7013800134
 C    1.3068429979    6.7039226305    6.0568876725
 C    2.6613052365    0.0192490702    5.9620976482
 C    0.0483762638    4.5429001776    6.0117273518
 C    7.8875235139    0.0253000339    6.0404475120
 C    5.2610059751    4.5287306808    5.8905933871
 C    1.3591601932    2.2785400001    6.6055142471
 C   -1.3150545095    6.7705484312    6.6242962225
 C    6.4690451400    2.2750168134    6.6204604844
 C    3.9131008645    6.7241396308    6.6212383269
 B    1.3125407017    0.7464536802    6.1267623458
 B   -1.3135818464    5.2492272146    6.1590243355
 B    6.5238978714    0.7409155621    6.1289432265
 B    3.9007967721    5.2615841056    5.9987311326
 B    0.0064442345    3.0047013197    6.1462588380
 B   -2.6322054458    7.5398800730    6.1516184257
 B    5.2224800155    2.9800313246    5.9168033577
 B    2.6104806322    7.5351381440    6.1552638841
 C    3.9122579456    0.7360402267    5.8654513592
 C    1.2967767544    5.2661902582    5.9477738452
 C    9.1407314856    0.7478611415    6.0126089494
 C    6.5146758836    5.2587810387    5.9781000952
 B    2.5712570102    2.9782726869    5.8028416589
 B    0.0087083232    7.5439765230    6.1658802863
 B    7.8279317335    2.9949763897    6.1498350977
 B    5.2126836334    7.5336292396    6.1455452315
 C   -0.0549188311    0.0246961523    8.7751236716
 C   -2.6815912690    4.5372047490    8.7745195353
 C    5.1627548030    0.0271694048    8.8293873301
 C    2.5408428521    4.5323711884    9.0048686107
 C   -1.3059628640    2.1918490611    8.7685243813
 C   -3.9318280241    6.6997590999    8.7659050494
 C    3.9032204234    2.1812613459    9.1108968927
 C    1.3067216048    6.7040092496    8.7554754256
 C    2.6611841764    0.0193145565    8.8501430780
 C    0.0482470083    4.5430049162    8.8007962640
 C    7.8873931419    0.0253780448    8.7718319235
 C    5.2608877562    4.5288055319    8.9214323674
 C    1.3590560548    2.2786431775    8.2068827295
 C   -1.3151212819    6.7706301402    8.1877516492
 C    6.4689402372    2.2750426626    8.1917119007
 C    3.9129509250    6.7242178007    8.1908957472
 B    1.3123872730    0.7465410188    8.6855939765
 B   -1.3137015299    5.2493317643    8.6531228826
 B    6.5237506095    0.7409835445    8.6833199210
 B    3.9006446284    5.2616862035    8.8134889406
 B    0.0063089079    3.0048121539    8.6661201133
 B   -2.6323152208    7.5399714904    8.6604424242
 B    5.2223858681    2.9800967546    8.8953949702
 B    2.6103396315    7.5352316486    8.6569981377
 C    3.9121215754    0.7361200480    8.9468713739
 C    1.2966438396    5.2662959737    8.8647711214
 C    9.1405860787    0.7479573960    8.7997648840
 C    6.5145426920    5.2588690974    8.8337858761
 B    2.5711490625    2.9783869955    9.0095304020
 B    0.0085785013    7.5440766732    8.6463463106
 B    7.8277941202    2.9950639332    8.6622683976
 B    5.2125226195    7.5337343941    8.6666013338
Li    3.6905745128    3.4541676428    7.4061677306
   65

 C   -0.0572693896    0.0235560652    6.0272577531
 C   -2.6811526936    4.5382051356    6.0460809924
 C    5.1618176849    0.0283137430    6.0172082885
 C    2.5475768524    4.5379740032    5.8189310875
 C   -1.3083318861    2.1898860714    6.0292022189
 C   -3.9304170649    6.7021132602    6.0537478629
 C    3.9071507557    2.1861881983    5.7760163474
 C    1.3063777603    6.7047563675    6.0510190474
 C    2.6615947856    0.0242448716    6.0038617070
 C    0.0529861052    4.5415087108    6.0277758064
 C    7.8854600461    0.0241089089    6.0240904386
 C    5.2643999301    4.5363874264    5.8695816266
 C    1.3492102605    2.2767066556    6.6152438073
 C   -1.3127060568    6.7714376283    6.6220648414
 C    6.4766367917    2.2741563212    6.6212866238
 C    3.9105448295    6.7267203737    6.6217217328
 B    1.3024815635    0.7452826613    6.1326243456
 B   -1.3122858459    5.2471611818    6.1697406014
 B    6.5276112099    0.7419738928    6.1327966467
 B    3.9054265838    5.2795346836    5.9603919458
 B   -0.0016607135    3.0007359356    6.1431096244
 B   -2.6315589338    7.5379567869    6.1655933430
 B    5.2309849316    2.9854995732    5.9266456943
 B    2.6091144794    7.5359966479    6.1467553301
 C    3.9114196660    0.7398608504    5.9209651651
 C    1.2983831369    5.2658935219    5.9554140390
 C    9.1373743523    0.7460016076    5.9983677134
 C    6.5175962618    5.2617647923    5.9795344840
 B    2.5779371995    2.9848375512    5.8734965386
 B    0.0090166012    7.5394915670    6.1721170672
 B    7.8301407204    2.9952035443    6.1455338712
 B    5.2127613115    7.5351147948    6.1471703353
 C   -0.0574182036    0.0236394030    8.7853038490
 C   -2.6812875786    4.5383029601    8.7659097136
 C    5.1616712234    0.0283822977    8.7951526100
 C    2.5474366880    4.5380729603    8.9932314722
 C   -1.3084669327    2.1899728212    8.7832376504
 C   -3.9305445920    6.7022027167    8.7582502361
 C    3.9070282488    2.1862781734    9.0362722953
 C    1.3062356286    6.7048436711    8.7609664252
 C    2.6614629207    0.0243077305    8.8085611476
 C    0.0528388890    4.5416053059    8.7843473948
 C    7.8853238667    0.0241814590    8.7883962013
 C    5.2642729504    4.5364731277    8.9426352691
 C    1.3490830950    2.2767359704    8.1970419356
 C   -1.3128325249    6.7715423571    8.1899253943
 C    6.4765363044    2.2741854625    8.1909652741
 C    3.9104363318    6.7268321608    8.1904544583
 B    1.3023232243    0.7453526795    8.6798085676
 B   -1.3124436242    5.2472791044    8.6423033824
 B    6.5274589285    0.7420388470    8.6795583805
 B    3.9052766661    5.2796374980    8.8517991807
 B   -0.0018075182    3.0008157126    8.6691781737
 B   -2.6316905837    7.5380596140    8.6465528103
 B    5.2308731238    2.9855759565    8.8856197987
 B    2.6089713788    7.5361051734    8.6654675445
 C    3.9112762116    0.7399473800    8.8913945779
 C    1.2982324644    5.2659935067    8.8566813893
 C    9.1372214453    0.7460937167    8.8141925437
 C    6.5174487314    5.2618567478    8.8324535114
 B    2.5777944079    2.9849392745    8.9387562507
 B    0.0088542257    7.5396086101    8.6399644287
 B    7.8300025626    2.9952928523    8.6667154444
 B    5.2126120789    7.5352414745    8.6650965127
Li    3.8129719119    3.6332859069    7.4061368557
   65

 C   -0.0551446668    0.0318360117    6.0152874924
 C   -2.6727414823    4.5512396502    6.0405774070
 C    5.1666810002    0.0390105307    6.0405777649
 C    2.5595577415    4.5523671924    5.8540290824
 C   -1.3054976897    2.1974857746    6.0152364236
 C   -3.9226451415    6.7161250667    6.0405851668
 C    3.9167686846    2.2016166142    5.8539956511
 C    1.3116239452    6.7161108019    6.0405875698
 C    2.6668833888    0.0390161183    6.0405860056
 C    0.0617333559    4.5512370993    6.0405879669
 C    7.8887143257    0.0318191230    6.0152358888
 C    5.2739731074    4.5523633895    5.8539959687
 C    1.3409338521    2.2816462395    6.6219079396
 C   -1.3055167082    6.7838686487    6.6210336036
 C    6.4925831732    2.2816335778    6.6219061861
 C    3.9167475799    6.7430866093    6.6219094399
 B    1.2980880453    0.7523456157    6.1384106919
 B   -1.3054919600    5.2589800149    6.1706498410
 B    6.5355051673    0.7523310390    6.1383771755
 B    3.9167803912    5.3023965748    5.9457430628
 B   -0.0048965296    3.0091437789    6.1384075253
 B   -2.6260927774    7.5463039992    6.1706723527
 B    5.2449212242    3.0019717808    5.9457404456
 B    2.6138009202    7.5448610393    6.1384065940
 C    3.9167883663    0.7538260235    5.9700671515
 C    1.3057424475    5.2762574646    5.9700892406
 C    9.1390626986    0.7536879460    5.9882941785
 C    6.5278063666    5.2762414070    5.9700660515
 B    2.5886241558    3.0019630524    5.9457415052
 B    0.0150881971    7.5462919847    6.1706504701
 B    7.8384586357    3.0091134405    6.1383772431
 B    5.2197382666    7.5448424222    6.1384098853
 C   -0.0553152715    0.0319346206    8.7973291792
 C   -2.6728973821    4.5513451489    8.7714739589
 C    5.1665117834    0.0390929724    8.7714733411
 C    2.5593885412    4.5524649904    8.9583301769
 C   -1.3056543665    2.1975835198    8.7972782272
 C   -3.9227914113    6.7162191441    8.7714318195
 C    3.9166242298    2.2016960976    8.9583218785
 C    1.3114618474    6.7162002166    8.7714313235
 C    2.6667288863    0.0390957812    8.7714308133
 C    0.0615749690    4.5513330673    8.7714312384
 C    7.8885514898    0.0319062070    8.7972786213
 C    5.2738320881    4.5524488379    8.9583217948
 C    1.3407803666    2.2817108255    8.1903758974
 C   -1.3056549006    6.7839485164    8.1910087536
 C    6.4924762076    2.2816954892    8.1903668049
 C    3.9166150087    6.7431874260    8.1903743454
 B    1.2978869682    0.7524300380    8.6739200066
 B   -1.3056762792    5.2590838917    8.6413965922
 B    6.5353350023    0.7524144043    8.6739106302
 B    3.9166038339    5.3024967593    8.8666018595
 B   -0.0050757956    3.0092298847    8.6738958356
 B   -2.6262536760    7.5463969143    8.6413773992
 B    5.2447942016    3.0020451816    8.8666032947
 B    2.6136369441    7.5449735149    8.6738964321
 C    3.9166175822    0.7539186487    8.8420047305
 C    1.3055686834    5.2763579621    8.8420020339
 C    9.1388831107    0.7537917631    8.8242465980
 C    6.5276408090    5.2763431160    8.8420059809
 B    2.5884492056    3.0020660470    8.8666035265
 B    0.0149062216    7.5463998185    8.6413957487
 B    7.8383014708    3.0092194080    8.6739106323
 B    5.2195646241    7.5449744967    8.6739207844
Li    3.9167058356    3.7688150697    7.4061887370
